# Supplementary material for: Genome-wide assessment and mapping of inbreeding depression identifies candidate genes associated with semen traits in Holstein bulls
Source: BMC Genomics. 2023 May 3;24:230. doi: 10.1186/s12864-023-09298-1 (PMC10157977; doi:10.1186/s12864-023-09298-1)
Supplement: Supplementary file 1 — Additional file 1: Table S1. Genome-wide association with inbreeding depression of sperm concentration. [file 12864_2023_9298_MOESM1_ESM.xlsx]

## Sheet: Sheet1
Table S1. Genome-wide association with inbreeding depression of sperm concentration.
chr	snp_name	pos	effect/se	pvalue
1	snp_00001	776231	1.75699	0.960438
1	snp_00002	907810	1.77215	0.961714
1	snp_00003	945663	1.69516	0.954874
1	snp_00004	993060	1.48904	0.931657
1	snp_00005	1032564	1.66152	0.951591
1	snp_00006	1073496	1.69393	0.954757
1	snp_00007	1110393	1.67072	0.952507
1	snp_00008	1150763	1.65839	0.951276
1	snp_00009	1167048	1.70771	0.956051
1	snp_00010	1204825	1.71398	0.95663
1	snp_00011	1375316	1.71399	0.956632
1	snp_00012	1566539	1.4553	0.927103
1	snp_00013	1604940	1.64915	0.950337
1	snp_00014	1626677	1.69806	0.955148
1	snp_00015	1650662	1.72366	0.957512
1	snp_00016	1671886	1.70744	0.956026
1	snp_00017	1695632	1.54994	0.939316
1	snp_00018	1730547	1.64173	0.949573
1	snp_00019	1798608	1.62449	0.947759
1	snp_00020	1834781	1.61744	0.947004
1	snp_00021	1909740	1.55812	0.940293
1	snp_00022	1929664	1.61997	0.947275
1	snp_00023	1954528	1.70078	0.955405
1	snp_00024	1984725	1.6787	0.953291
1	snp_00025	2008865	1.62063	0.947346
1	snp_00026	2032673	1.69412	0.954775
1	snp_00027	2058539	1.5758	0.942358
1	snp_00028	2082139	1.64623	0.950037
1	snp_00029	2107796	1.48137	0.93064
1	snp_00030	2158691	1.48643	0.931312
1	snp_00031	2235492	1.65811	0.951248
1	snp_00032	2265614	1.66439	0.951878
1	snp_00033	2305128	1.5935	0.944371
1	snp_00034	2327877	1.46028	0.927789
1	snp_00035	2348424	1.6822	0.953631
1	snp_00036	2369654	1.5474	0.939011
1	snp_00037	2391777	1.55759	0.940229
1	snp_00038	2435536	1.69419	0.954781
1	snp_00039	2482685	1.60474	0.945619
1	snp_00040	2505294	1.62021	0.947301
1	snp_00041	2528158	1.68833	0.954222
1	snp_00042	2551347	1.69434	0.954796
1	snp_00043	2574098	1.59385	0.94441
1	snp_00044	2617150	1.60037	0.945137
1	snp_00045	2641517	1.50659	0.933937
1	snp_00046	2673226	1.7107	0.956328
1	snp_00047	2703664	1.59205	0.944208
1	snp_00048	2733421	1.68694	0.954089
1	snp_00049	2769164	1.66518	0.951957
1	snp_00050	2809407	1.67316	0.952748
1	snp_00051	2848684	1.6074	0.945912
1	snp_00052	2893133	1.69099	0.954476
1	snp_00053	2931328	1.45376	0.92689
1	snp_00054	3010910	1.6129	0.946512
1	snp_00055	3033433	1.47417	0.929677
1	snp_00056	3114153	1.59806	0.94488
1	snp_00057	3135408	1.49846	0.932888
1	snp_00058	3182687	1.48581	0.931231
1	snp_00059	3245141	1.48092	0.930581
1	snp_00060	3271366	1.10764	0.865902
1	snp_00061	3303269	1.46155	0.927964
1	snp_00062	3365623	1.74956	0.959801
1	snp_00063	3396953	1.70325	0.955635
1	snp_00064	3434539	1.71188	0.956437
1	snp_00065	3470316	1.69666	0.955016
1	snp_00066	3492221	1.59993	0.945088
1	snp_00067	3520298	1.76194	0.960858
1	snp_00068	3560291	1.59022	0.944003
1	snp_00069	3599891	1.79196	0.963329
1	snp_00070	3621606	2.00528	0.977444
1	snp_00071	3653664	2.07542	0.980941
1	snp_00072	3687775	1.88083	0.969906
1	snp_00073	3721639	1.48697	0.931383
1	snp_00074	3790016	1.46952	0.92905
1	snp_00075	3826765	1.46573	0.928535
1	snp_00076	3859505	1.6486	0.95028
1	snp_00077	3908027	1.64233	0.949634
1	snp_00078	3958736	1.65468	0.950901
1	snp_00079	3958867	1.64305	0.949709
1	snp_00080	4004958	1.4185	0.921874
1	snp_00081	4031371	1.5593	0.940431
1	snp_00082	4052172	1.53849	0.93793
1	snp_00083	4086403	1.37298	0.915018
1	snp_00084	4113357	1.57719	0.942518
1	snp_00085	4142326	1.33254	0.908557
1	snp_00086	4168130	1.28216	0.900008
1	snp_00087	4204146	1.374	0.915176
1	snp_00088	4250046	1.4035	0.919663
1	snp_00089	4276065	1.34737	0.910967
1	snp_00090	4309205	1.33376	0.908758
1	snp_00091	4335252	1.65383	0.950814
1	snp_00092	4357492	1.47472	0.929752
1	snp_00093	4394936	1.47885	0.930305
1	snp_00094	4494007	1.43048	0.923606
1	snp_00095	4547357	1.34126	0.909981
1	snp_00096	4574516	1.52495	0.936258
1	snp_00097	4615149	1.52699	0.936513
1	snp_00098	4655310	1.46008	0.927761
1	snp_00099	4699856	1.4749	0.929776
1	snp_00100	4729973	1.16392	0.87768
1	snp_00101	4752971	1.05044	0.853156
1	snp_00102	4777673	1.05933	0.855189
1	snp_00103	4804971	1.00416	0.842267
1	snp_00104	4913222	1.01847	0.845691
1	snp_00105	4982601	1.04453	0.851797
1	snp_00106	4991120	1.11939	0.868424
1	snp_00107	5012080	1.20356	0.885524
1	snp_00108	5044963	1.26929	0.897733
1	snp_00109	5089453	1.299	0.902928
1	snp_00110	5147933	1.33544	0.909033
1	snp_00111	5338825	0.547715	0.708016
1	snp_00112	5362912	0.563335	0.713355
1	snp_00113	5384710	0.52777	0.701132
1	snp_00114	5462172	0.440189	0.670068
1	snp_00115	5490114	0.392653	0.652684
1	snp_00116	5519231	0.382658	0.648986
1	snp_00117	5562248	0.546182	0.707489
1	snp_00118	5644654	0.526678	0.700752
1	snp_00119	5668141	0.726739	0.76625
1	snp_00120	5692100	0.583213	0.720081
1	snp_00121	5720949	0.366492	0.642975
1	snp_00122	5745330	0.242814	0.595909
1	snp_00123	5768796	0.163815	0.565051
1	snp_00124	5909634	0.171145	0.567934
1	snp_00125	5945833	0.014097	0.505623
1	snp_00126	5985024	0.493485	0.689129
1	snp_00127	6016439	0.247264	0.597631
1	snp_00128	6038527	0.311483	0.622262
1	snp_00129	6062518	0.547053	0.707788
1	snp_00130	6092662	0.134249	0.553388
1	snp_00131	6160986	0.05786	0.523066
1	snp_00132	6184195	0.110141	0.543844
1	snp_00133	6205654	0.387478	0.650771
1	snp_00134	6232474	0.311862	0.622406
1	snp_00135	6274384	0.401149	0.655816
1	snp_00136	6313376	0.303078	0.619064
1	snp_00137	6336034	0.488423	0.687339
1	snp_00138	6375330	0.517847	0.697679
1	snp_00139	6404933	0.512221	0.695714
1	snp_00140	6440092	0.597466	0.724857
1	snp_00141	6483177	0.557153	0.711247
1	snp_00142	6542647	0.565778	0.714185
1	snp_00143	6568614	0.747157	0.772457
1	snp_00144	6598700	0.645894	0.740776
1	snp_00145	6624565	0.686205	0.753655
1	snp_00146	6656130	0.882251	0.811109
1	snp_00147	6683341	0.863727	0.806062
1	snp_00148	6740664	0.774707	0.780683
1	snp_00149	6813154	0.822521	0.794544
1	snp_00150	6844784	0.796045	0.786934
1	snp_00151	6910759	0.743332	0.771302
1	snp_00152	6963461	1.00713	0.842981
1	snp_00153	7022169	0.857581	0.804369
1	snp_00154	7071121	0.939323	0.826142
1	snp_00155	7131192	1.03144	0.848749
1	snp_00156	7164618	1.27091	0.898022
1	snp_00157	7202401	1.31672	0.905933
1	snp_00158	7260253	1.35531	0.912239
1	snp_00159	7311182	1.30932	0.904687
1	snp_00160	7424552	1.9207	0.97252
1	snp_00161	7449333	2.00993	0.977691
1	snp_00162	7484829	2.22373	0.986843
1	snp_00163	7543452	2.26722	0.988241
1	snp_00164	7569903	2.31386	0.989595
1	snp_00165	7616380	2.14117	0.983789
1	snp_00166	7638237	2.0756	0.98095
1	snp_00167	7759027	2.08393	0.981332
1	snp_00168	7808598	2.08383	0.981328
1	snp_00169	7856184	2.11025	0.982499
1	snp_00170	7893442	2.02716	0.978588
1	snp_00171	7939960	1.89384	0.970781
1	snp_00172	7966238	1.88057	0.969888
1	snp_00173	8000850	1.87578	0.96956
1	snp_00174	8075890	2.11039	0.982505
1	snp_00175	8122464	1.95445	0.974583
1	snp_00176	8172843	1.92585	0.972844
1	snp_00177	8219111	2.01263	0.977834
1	snp_00178	8261383	2.02376	0.978414
1	snp_00179	8298027	2.01756	0.978093
1	snp_00180	8320562	1.88588	0.970248
1	snp_00181	8347260	1.98035	0.976077
1	snp_00182	8374638	2.13828	0.983673
1	snp_00183	8497403	2.08993	0.981604
1	snp_00184	8534534	1.91104	0.971905
1	snp_00185	8645661	1.87566	0.969552
1	snp_00186	8723345	1.66494	0.951933
1	snp_00187	8738949	1.73815	0.958805
1	snp_00188	8760078	1.61701	0.946957
1	snp_00189	8808124	1.71559	0.956779
1	snp_00190	8877961	1.93572	0.973455
1	snp_00191	8937196	1.7782	0.962213
1	snp_00192	9009357	1.66838	0.952275
1	snp_00193	9069741	1.76045	0.960732
1	snp_00194	9151571	2.15297	0.98426
1	snp_00195	9259731	2.04962	0.979712
1	snp_00196	9467212	2.03499	0.978986
1	snp_00197	9523532	1.97164	0.975583
1	snp_00198	9592005	2.19184	0.985728
1	snp_00199	9625272	2.25425	0.987838
1	snp_00200	9646618	2.26108	0.988052
1	snp_00201	9699218	2.06407	0.980409
1	snp_00202	9741307	1.82712	0.96606
1	snp_00203	9948106	1.77218	0.961717
1	snp_00204	10000063	1.92931	0.973059
1	snp_00205	10029104	1.94154	0.97381
1	snp_00206	10108475	1.88776	0.970375
1	snp_00207	10225421	1.78893	0.963086
1	snp_00208	10261207	1.8361	0.966729
1	snp_00209	10391180	1.90989	0.971831
1	snp_00210	10421991	1.75724	0.96046
1	snp_00211	10475147	1.79991	0.963962
1	snp_00212	10523098	1.84527	0.967403
1	snp_00213	10563465	1.99056	0.976645
1	snp_00214	10565732	2.27688	0.988533
1	snp_00215	10605227	2.12225	0.98301
1	snp_00216	10679165	1.5511	0.939455
1	snp_00217	10724714	1.64615	0.950029
1	snp_00218	10747495	1.48936	0.931698
1	snp_00219	10771543	1.54548	0.93878
1	snp_00220	10894354	1.5443	0.938637
1	snp_00223	10960816	1.27715	0.899127
1	snp_00221	11033253	1.20735	0.886256
1	snp_00222	11067619	1.07989	0.859818
1	snp_00224	11092797	1.09	0.862056
1	snp_00225	11212218	1.09992	0.864229
1	snp_00226	11267601	1.0243	0.84707
1	snp_00227	11341018	0.714074	0.762354
1	snp_00228	11400789	0.814519	0.792261
1	snp_00229	11472285	0.56127	0.712651
1	snp_00230	11550295	0.708221	0.760541
1	snp_00231	11647870	0.739689	0.770198
1	snp_00232	11727744	0.688351	0.754331
1	snp_00233	11776956	0.579844	0.718947
1	snp_00234	11840829	0.670515	0.748683
1	snp_00235	11874780	0.725458	0.765858
1	snp_00236	11904969	0.726014	0.766028
1	snp_00237	11993667	0.769943	0.779273
1	snp_00238	12013529	0.694059	0.756124
1	snp_00239	12217001	0.804944	0.78951
1	snp_00240	12248784	0.571092	0.715989
1	snp_00241	12354879	0.66152	0.74581
1	snp_00242	12378504	0.529937	0.701883
1	snp_00243	12430421	0.72913	0.766982
1	snp_00244	12475971	0.586353	0.721137
1	snp_00245	12497912	0.636985	0.737884
1	snp_00246	12592486	0.708662	0.760678
1	snp_00247	12803538	0.698328	0.75746
1	snp_00248	12831312	0.704626	0.759424
1	snp_00249	12950327	0.69637	0.756848
1	snp_00250	12988191	0.794215	0.786402
1	snp_00251	13064470	0.818288	0.793339
1	snp_00252	13177821	0.470314	0.6809
1	snp_00253	13395358	0.394656	0.653424
1	snp_00254	13430732	0.36992	0.644253
1	snp_00255	13480246	0.250661	0.598945
1	snp_00256	13575805	0.288588	0.613532
1	snp_00257	13598030	0.290941	0.614432
1	snp_00258	13665306	0.390655	0.651946
1	snp_00259	13793473	0.217958	0.586254
1	snp_00260	13831632	0.367076	0.643193
1	snp_00261	13877483	0.322694	0.626514
1	snp_00262	13949510	0.243423	0.596144
1	snp_00263	14035835	0.222975	0.588207
1	snp_00264	14533366	0.199942	0.579223
1	snp_00265	14579710	0.159555	0.563374
1	snp_00266	14616735	-0.471832	0.318558
1	snp_00267	14655035	-0.470553	0.319014
1	snp_00268	14812929	-0.779756	0.217829
1	snp_00269	14901630	-0.663451	0.253572
1	snp_00270	14967138	-0.759973	0.223695
1	snp_00271	14988287	-0.811738	0.208535
1	snp_00272	15017291	-0.700283	0.24193
1	snp_00273	15049490	-0.702279	0.241307
1	snp_00274	15092475	-0.678322	0.248836
1	snp_00275	15126234	-0.654641	0.2564
1	snp_00276	15165376	-0.704397	0.240648
1	snp_00277	15201199	-0.697956	0.242657
1	snp_00278	15226104	-0.521184	0.301158
1	snp_00279	15241004	-0.58617	0.278925
1	snp_00280	15295103	-0.539511	0.294807
1	snp_00281	15385372	-0.68116	0.247938
1	snp_00282	15408544	-0.922833	0.178121
1	snp_00283	15440999	-1.1175	0.13198
1	snp_00284	15492702	-0.887239	0.187546
1	snp_00285	15574241	-1.09408	0.137048
1	snp_00286	15592825	-1.26764	0.102561
1	snp_00287	15612315	-1.17986	0.119122
1	snp_00288	15630647	-1.38671	0.082868
1	snp_00289	15643337	-1.46477	0.071597
1	snp_00290	15669879	-1.33632	0.090823
1	snp_00291	15708531	-1.34561	0.089316
1	snp_00292	15940235	-1.34331	0.089687
1	snp_00293	16023029	-0.95298	0.170377
1	snp_00294	16044068	-0.939445	0.173827
1	snp_00295	16078141	-0.978457	0.164003
1	snp_00296	16114873	-1.06289	0.144
1	snp_00297	16155668	-1.06995	0.142406
1	snp_00298	16186991	-1.02436	0.152914
1	snp_00299	16223026	-0.971888	0.165632
1	snp_00300	16265007	-0.705053	0.240443
1	snp_00301	16306198	-0.821901	0.205632
1	snp_00302	16362952	-0.745711	0.22798
1	snp_00303	16403017	-0.820927	0.205909
1	snp_00304	16447334	-0.924953	0.17757
1	snp_00305	16486738	-0.909494	0.181618
1	snp_00306	16604159	-0.926098	0.177272
1	snp_00307	16629677	-0.937275	0.174384
1	snp_00308	16654742	-0.944253	0.172596
1	snp_00309	16705237	-0.979548	0.163734
1	snp_00310	16754495	-1.06139	0.144341
1	snp_00312	16886150	-1.01539	0.155042
1	snp_00311	16942821	-1.09207	0.137488
1	snp_00313	16967412	-1.09588	0.136654
1	snp_00314	16993213	-1.0494	0.147083
1	snp_00315	17041419	-0.956266	0.169546
1	snp_00316	17105670	-0.876978	0.190319
1	snp_00317	17132621	-0.813602	0.208001
1	snp_00318	17192788	-0.813602	0.208001
1	snp_00319	17235751	-0.860661	0.194781
1	snp_00320	17263605	-0.854989	0.196347
1	snp_00321	17314181	-0.978512	0.163989
1	snp_00322	17350471	-0.765816	0.221953
1	snp_00323	17404509	-1.02175	0.153532
1	snp_00324	17441499	-0.980433	0.163515
1	snp_00325	17481344	-0.992786	0.160487
1	snp_00326	17513897	-1.07836	0.140524
1	snp_00327	17537664	-0.900972	0.183874
1	snp_00328	17566811	-0.979989	0.163625
1	snp_00329	17589668	-0.994946	0.159962
1	snp_00330	17636405	-0.865576	0.193431
1	snp_00331	17672335	-0.87192	0.191696
1	snp_00332	17806576	-0.914477	0.180307
1	snp_00333	17839302	-0.994623	0.16004
1	snp_00334	17866974	-1.20042	0.115083
1	snp_00335	17933659	-1.2612	0.103716
1	snp_00336	17957377	-1.36046	0.086944
1	snp_00337	18013704	-1.3242	0.09282
1	snp_00338	18150347	-1.3818	0.08362
1	snp_00339	18299875	-1.45623	0.072769
1	snp_00340	18378081	-1.34292	0.089751
1	snp_00341	18439746	-1.4188	0.078082
1	snp_00342	18512267	-1.37317	0.084952
1	snp_00343	18537951	-1.37317	0.084952
1	snp_00344	18561546	-1.20979	0.113275
1	snp_00345	18608496	-1.54148	0.061706
1	snp_00346	18640129	-1.48307	0.069133
1	snp_00347	18679090	-1.41446	0.078717
1	snp_00348	18692651	-1.45525	0.072905
1	snp_00349	18735528	-1.46093	0.072122
1	snp_00350	18789066	-1.46647	0.071365
1	snp_00351	18857440	-1.60189	0.054695
1	snp_00352	18950088	-1.30004	0.096893
1	snp_00353	18976190	-1.30589	0.095895
1	snp_00354	19016808	-1.408	0.079669
1	snp_00355	19086376	-1.37496	0.084674
1	snp_00356	19161658	-1.31759	0.093921
1	snp_00357	19232342	-1.32579	0.092556
1	snp_00358	19266922	-1.33037	0.0918
1	snp_00359	19298609	-1.62772	0.051897
1	snp_00360	19340432	-1.56324	0.059104
1	snp_00361	19417856	-1.65814	0.048749
1	snp_00362	19455564	-1.62373	0.052322
1	snp_00363	19485982	-1.52959	0.063164
1	snp_00364	19545121	-1.53944	0.061953
1	snp_00365	19650916	-1.46269	0.071881
1	snp_00366	19691110	-1.46269	0.071881
1	snp_00367	19829825	-1.57277	0.057992
1	snp_00368	19938721	-1.34861	0.088832
1	snp_00369	20099965	-1.30395	0.096225
1	snp_00370	20149138	-1.31197	0.094865
1	snp_00371	20175310	-1.32923	0.091986
1	snp_00372	20217215	-1.32965	0.091918
1	snp_00373	20250423	-1.35972	0.087061
1	snp_00374	20285787	-0.876238	0.19052
1	snp_00375	20312624	-0.885524	0.188008
1	snp_00376	20336514	-0.897457	0.184809
1	snp_00377	20362107	-0.965315	0.167271
1	snp_00378	20480157	-0.85633	0.195976
1	snp_00379	20560750	-0.646253	0.259107
1	snp_00380	20588929	-0.685469	0.246577
1	snp_00381	20667934	-0.789731	0.214905
1	snp_00382	20694788	-0.590589	0.277442
1	snp_00383	20716311	-0.567399	0.285264
1	snp_00384	20799206	-0.478872	0.31605
1	snp_00385	20845226	-0.494471	0.310523
1	snp_00386	20921794	-0.522775	0.300604
1	snp_00387	21005976	-0.542389	0.293816
1	snp_00388	21096522	-0.453714	0.32505
1	snp_00389	21136787	-0.454009	0.324944
1	snp_00390	21178292	-0.464239	0.321272
1	snp_00391	21199202	-0.54277	0.293684
1	snp_00392	21223281	-0.608203	0.271572
1	snp_00393	21277546	-0.603651	0.273083
1	snp_00394	21310574	-0.432595	0.332686
1	snp_00395	21358879	-0.513136	0.303966
1	snp_00396	21457294	-0.500636	0.30835
1	snp_00397	21499645	-0.338011	0.367701
1	snp_00398	21533511	-0.350418	0.363037
1	snp_00399	21557848	-0.338011	0.367701
1	snp_00400	21611423	-0.338011	0.367701
1	snp_00401	21646634	-0.246826	0.402538
1	snp_00402	21725158	-0.292362	0.385025
1	snp_00403	21764241	-0.26629	0.395026
1	snp_00404	21828827	-0.509221	0.305336
1	snp_00405	21854157	-0.495309	0.310227
1	snp_00406	21927942	-0.372956	0.354617
1	snp_00407	22070272	-0.418218	0.337924
1	snp_00408	22096754	-0.448205	0.327035
1	snp_00409	22125251	-0.287664	0.386822
1	snp_00410	22152784	-0.326539	0.372031
1	snp_00411	22189500	-0.23387	0.407559
1	snp_00412	22210184	-0.229094	0.409414
1	snp_00413	22243719	-0.330105	0.370683
1	snp_00414	22267765	0.174062	0.56908
1	snp_00415	22296647	-0.779759	0.217828
1	snp_00416	22421404	-0.494315	0.310578
1	snp_00417	22459664	-0.405522	0.342576
1	snp_00418	22486408	-0.40512	0.342724
1	snp_00419	22525457	-0.383927	0.350543
1	snp_00420	22568717	-0.407334	0.34191
1	snp_00421	22604778	-0.175217	0.430466
1	snp_00422	22642482	-0.190873	0.424325
1	snp_00423	22681024	0.117135	0.546616
1	snp_00424	22880716	0.04514	0.517999
1	snp_00425	22901046	0.071573	0.528524
1	snp_00426	22927060	0.053197	0.521209
1	snp_00427	23001427	0.053542	0.521346
1	snp_00428	23085031	0.128188	0.550991
1	snp_00429	23125028	0.173937	0.569031
1	snp_00430	23156851	0.141587	0.556287
1	snp_00431	23214124	0.122391	0.548697
1	snp_00432	23317578	0.271033	0.606799
1	snp_00433	23357727	0.085754	0.534163
1	snp_00434	23382846	0.115666	0.546034
1	snp_00435	23436633	0.105498	0.542003
1	snp_00436	23477787	0.046983	0.518733
1	snp_00437	23563293	0.586801	0.721287
1	snp_00438	23618930	0.385507	0.650042
1	snp_00439	23661806	0.633464	0.736736
1	snp_00440	23709011	0.426152	0.664971
1	snp_00441	23747154	0.480903	0.684672
1	snp_00442	23797034	0.504043	0.692847
1	snp_00443	23863105	0.427904	0.665609
1	snp_00445	23916098	0.45927	0.676947
1	snp_00444	23946108	0.489028	0.687553
1	snp_00446	23977117	0.316378	0.62412
1	snp_00447	23998495	0.248595	0.598146
1	snp_00448	24099198	0.318182	0.624804
1	snp_00449	24136861	0.466474	0.679528
1	snp_00450	24168476	0.537068	0.70435
1	snp_00451	24200820	0.475173	0.682634
1	snp_00452	24222791	0.465836	0.6793
1	snp_00453	24245346	0.549452	0.708611
1	snp_00454	24280702	0.551452	0.709297
1	snp_00455	24333745	0.549451	0.708611
1	snp_00456	24356429	0.546992	0.707767
1	snp_00457	24406383	0.555521	0.710689
1	snp_00458	24424599	0.339761	0.632958
1	snp_00459	24459132	0.468018	0.68008
1	snp_00460	24486748	0.660453	0.745468
1	snp_00461	24518171	0.760662	0.776511
1	snp_00462	24541288	0.870356	0.807877
1	snp_00463	24625263	0.872986	0.808595
1	snp_00464	24647442	0.843035	0.800328
1	snp_00465	24677050	0.815515	0.792547
1	snp_00466	24704457	1.01326	0.84445
1	snp_00467	24736398	1.08797	0.861609
1	snp_00468	24758865	0.978107	0.83591
1	snp_00469	24782983	1.00653	0.842838
1	snp_00470	24841162	0.903532	0.816806
1	snp_00471	24878345	1.09512	0.86318
1	snp_00472	24912283	1.08451	0.860842
1	snp_00473	24948036	1.28178	0.899942
1	snp_00474	24984897	1.47951	0.930393
1	snp_00475	25027851	1.47128	0.929287
1	snp_00476	25169655	1.64096	0.949493
1	snp_00477	25212515	1.88412	0.970129
1	snp_00478	25234832	1.943	0.973898
1	snp_00479	25256639	1.77048	0.961575
1	snp_00480	25283617	1.70322	0.955633
1	snp_00481	25316771	1.70961	0.956227
1	snp_00482	25360826	1.79923	0.963908
1	snp_00483	25400262	1.67502	0.952931
1	snp_00484	25451553	1.76023	0.960714
1	snp_00485	25482611	1.68709	0.954103
1	snp_00486	25511500	1.69949	0.955283
1	snp_00487	25550567	1.64219	0.949619
1	snp_00488	25619590	1.54821	0.939109
1	snp_00489	25651580	1.49142	0.931969
1	snp_00490	25690905	1.48772	0.931483
1	snp_00491	25717459	1.47036	0.929164
1	snp_00492	25742197	1.4421	0.925258
1	snp_00493	25769325	1.53497	0.937499
1	snp_00494	25786913	1.48739	0.93144
1	snp_00495	25819185	1.46773	0.928806
1	snp_00496	25923897	1.41017	0.920651
1	snp_00497	25968670	1.29996	0.903093
1	snp_00498	26001083	1.29246	0.901802
1	snp_00499	26041502	1.29381	0.902034
1	snp_00500	26075055	0.829461	0.796512
1	snp_00501	26105452	0.809808	0.790911
1	snp_00502	26144886	0.936378	0.825385
1	snp_00503	26182731	0.840962	0.799748
1	snp_00504	26287535	0.810111	0.790998
1	snp_00505	26386532	1.0919	0.862474
1	snp_00506	26459814	1.09751	0.863703
1	snp_00507	26533913	1.044	0.851673
1	snp_00508	26559426	1.03883	0.850474
1	snp_00509	26623625	1.10608	0.865566
1	snp_00510	26646311	1.10016	0.864281
1	snp_00511	26719210	1.1523	0.875308
1	snp_00512	26755277	1.16586	0.878072
1	snp_00513	26803778	1.18721	0.882334
1	snp_00514	26889213	1.04635	0.852216
1	snp_00515	26921328	0.740003	0.770293
1	snp_00516	26948716	1.08292	0.860491
1	snp_00517	27106390	1.10047	0.864349
1	snp_00518	27135483	1.05103	0.853292
1	snp_00519	27171038	1.13812	0.872375
1	snp_00520	27239572	1.03249	0.848994
1	snp_00521	27279130	1.32381	0.907116
1	snp_00522	27329823	1.3585	0.912746
1	snp_00523	27377015	1.03631	0.849889
1	snp_00524	27424091	1.12471	0.869554
1	snp_00525	27491647	1.1355	0.871827
1	snp_00526	27515138	0.898567	0.815486
1	snp_00527	27558480	0.73274	0.768084
1	snp_00528	27602693	0.807343	0.790202
1	snp_00529	27638353	0.720586	0.764362
1	snp_00530	27706076	0.619221	0.732068
1	snp_00531	27781845	0.552049	0.709501
1	snp_00532	27814604	0.276722	0.608984
1	snp_00533	27891862	0.287985	0.613301
1	snp_00534	27922359	0.629871	0.735562
1	snp_00535	28011081	0.625907	0.734264
1	snp_00536	28217099	0.163211	0.564813
1	snp_00537	28243052	0.120553	0.547969
1	snp_00538	28272873	-0.314432	0.376618
1	snp_00539	28434475	-0.56164	0.287223
1	snp_00540	28466805	-0.587316	0.27854
1	snp_00541	28489054	-0.715141	0.237317
1	snp_00542	28529358	-0.612797	0.270052
1	snp_00543	28566525	-0.60093	0.273989
1	snp_00544	28612680	-0.893875	0.185766
1	snp_00545	28639153	-0.868889	0.192523
1	snp_00546	28666138	-0.96541	0.167248
1	snp_00547	28692512	-0.85643	0.195948
1	snp_00548	28812468	-0.889424	0.186959
1	snp_00549	28862848	-0.902016	0.183597
1	snp_00550	28911679	-0.778812	0.218107
1	snp_00551	28934828	-0.979684	0.1637
1	snp_00552	29021209	-1.41999	0.077909
1	snp_00553	29047612	-1.33015	0.091835
1	snp_00554	29071379	-1.18532	0.118039
1	snp_00555	29096562	-1.06447	0.143643
1	snp_00556	29124102	-0.95615	0.169575
1	snp_00557	29217927	-1.29535	0.097699
1	snp_00558	29239316	-1.13228	0.12885
1	snp_00559	29316022	-1.03085	0.15139
1	snp_00560	29353509	-1.13004	0.12932
1	snp_00561	29386594	-0.99369	0.160267
1	snp_00562	29411641	-1.11142	0.133283
1	snp_00563	29424487	-0.933151	0.175446
1	snp_00564	29451206	-0.726078	0.233952
1	snp_00565	29495622	-1.00058	0.158596
1	snp_00566	29520198	-0.664183	0.253338
1	snp_00567	29541996	-1.00369	0.157844
1	snp_00568	29576850	-1.02554	0.152636
1	snp_00569	29597936	-1.05473	0.145859
1	snp_00570	29641444	-0.957544	0.169223
1	snp_00571	29687411	-0.921566	0.178452
1	snp_00572	29718126	-1.23731	0.108083
1	snp_00573	29747969	-1.0053	0.157458
1	snp_00574	29777651	-1.0845	0.139158
1	snp_00575	29859693	-0.979169	0.163827
1	snp_00576	29891922	-0.904516	0.182934
1	snp_00577	29944908	-0.536386	0.295886
1	snp_00578	29963400	-1.02839	0.151965
1	snp_00579	30092167	-0.624799	0.266099
1	snp_00580	30132838	-0.582624	0.280117
1	snp_00581	30140298	-0.250959	0.40094
1	snp_00582	30199366	-0.280965	0.389388
1	snp_00583	30241742	-0.444322	0.328437
1	snp_00584	30283153	-0.139987	0.444344
1	snp_00585	30323359	-0.209453	0.417062
1	snp_00586	30351850	0.097523	0.538838
1	snp_00587	30418294	0.007189	0.502868
1	snp_00588	30449967	-0.329441	0.370934
1	snp_00589	30536308	-0.467274	0.320186
1	snp_00590	30591635	-0.460303	0.322683
1	snp_00591	30620433	-0.451147	0.325974
1	snp_00592	30659162	-0.460523	0.322604
1	snp_00593	30694694	-0.396013	0.346076
1	snp_00594	30759148	-0.78767	0.215507
1	snp_00595	30840833	-0.57225	0.283619
1	snp_00596	30894021	-0.987759	0.161715
1	snp_00597	30972284	-0.84751	0.198423
1	snp_00598	30999614	-0.553157	0.290119
1	snp_00599	31035369	-0.864082	0.193841
1	snp_00600	31082779	-0.640181	0.261076
1	snp_00601	31129370	-0.826324	0.204376
1	snp_00602	31151496	-0.474238	0.3177
1	snp_00603	31171747	-0.837665	0.201176
1	snp_00604	31250241	-0.961837	0.168143
1	snp_00605	31302244	-1.11341	0.132855
1	snp_00606	31396485	-1.00526	0.157466
1	snp_00607	31424587	-0.959594	0.168707
1	snp_00608	31450731	-0.805978	0.210192
1	snp_00609	31475581	-1.48673	0.068649
1	snp_00610	31606418	-1.4558	0.072828
1	snp_00611	31639548	-1.11362	0.132811
1	snp_00612	31672750	-1.38205	0.083581
1	snp_00613	31699827	-0.859107	0.195209
1	snp_00614	31755884	-0.844334	0.199309
1	snp_00615	31839214	-1.10587	0.134481
1	snp_00616	31983188	-1.05117	0.146675
1	snp_00617	32091115	-0.959019	0.168852
1	snp_00618	32132657	-0.974287	0.165035
1	snp_00619	32206777	-1.04665	0.147714
1	snp_00620	32247439	-1.20979	0.113275
1	snp_00621	32272564	-1.30396	0.096224
1	snp_00622	32304105	-1.29225	0.098236
1	snp_00623	32357222	-1.28852	0.098882
1	snp_00624	32424393	-1.15426	0.124289
1	snp_00625	32469016	-1.06519	0.14348
1	snp_00626	32511532	-1.27014	0.102115
1	snp_00627	32548297	-1.31512	0.094335
1	snp_00628	32570902	-1.09397	0.137073
1	snp_00629	32640244	-1.0911	0.137702
1	snp_00630	32683856	-1.06317	0.143937
1	snp_00631	32741957	-1.64544	0.050044
1	snp_00632	32773212	-1.49456	0.067619
1	snp_00633	32844645	-1.60969	0.053838
1	snp_00634	32882818	-0.722269	0.235121
1	snp_00635	32909807	-0.85419	0.196568
1	snp_00636	32943411	-0.673008	0.250523
1	snp_00637	32993823	-0.613145	0.269937
1	snp_00638	33034361	-0.669615	0.251603
1	snp_00639	33076473	-0.989512	0.161286
1	snp_00640	33136647	-1.42799	0.076752
1	snp_00641	33175064	-1.00433	0.157691
1	snp_00642	33218070	-0.229129	0.4094
1	snp_00643	33320063	-0.216063	0.414484
1	snp_00644	33342088	-0.216691	0.414239
1	snp_00645	33364627	-0.236486	0.406544
1	snp_00646	33398878	-0.256354	0.398856
1	snp_00647	33441242	-0.229678	0.409187
1	snp_00648	33472896	-0.311999	0.377542
1	snp_00649	33505575	-0.26491	0.395558
1	snp_00650	33533083	-0.53629	0.295919
1	snp_00651	33560583	-0.214587	0.415059
1	snp_00652	33610831	-0.118788	0.45273
1	snp_00653	33655711	-0.244236	0.403541
1	snp_00654	33713837	-0.075268	0.470006
1	snp_00655	33734709	-0.104143	0.458535
1	snp_00656	33772647	-0.032689	0.486963
1	snp_00657	33805826	-0.119889	0.452294
1	snp_00658	33837168	-0.271498	0.393023
1	snp_00659	33865600	-0.257448	0.398434
1	snp_00660	33916347	-0.288599	0.386464
1	snp_00661	33938765	-0.188025	0.425441
1	snp_00662	33964232	-0.174763	0.430645
1	snp_00663	33988612	-0.537425	0.295527
1	snp_00664	34021093	-0.558688	0.288229
1	snp_00665	34068395	-0.602525	0.273458
1	snp_00666	34100802	-0.494441	0.310534
1	snp_00667	34179569	-0.551866	0.290561
1	snp_00668	34231964	-0.501524	0.308038
1	snp_00669	34309921	-0.369308	0.355975
1	snp_00670	34360152	-0.196427	0.422151
1	snp_00671	34400126	-0.232585	0.408058
1	snp_00672	34424718	-0.080773	0.467817
1	snp_00673	34458042	-0.105888	0.457843
1	snp_00674	34500276	-0.107967	0.457018
1	snp_00675	34602877	0.021951	0.508755
1	snp_00676	34624045	0.066992	0.526702
1	snp_00677	34663026	-0.034171	0.486373
1	snp_00678	34695958	-0.002084	0.499169
1	snp_00679	34723604	0.013497	0.505383
1	snp_00680	34756687	0.045522	0.518151
1	snp_00681	34779787	-0.025499	0.48983
1	snp_00682	34803049	0.01048	0.50418
1	snp_00683	34824930	-0.049995	0.480067
1	snp_00684	34866883	0.108665	0.543259
1	snp_00685	34908448	0.047626	0.51899
1	snp_00686	34931862	0.0441	0.517585
1	snp_00687	34978818	0.092123	0.536693
1	snp_00688	35000632	0.05461	0.521772
1	snp_00689	35029448	-0.011187	0.495538
1	snp_00690	35050813	0.11423	0.545465
1	snp_00691	35094823	0.33865	0.632539
1	snp_00692	35149839	0.297586	0.61697
1	snp_00693	35277715	0.311248	0.622172
1	snp_00694	35316778	0.333706	0.630676
1	snp_00695	35345339	0.581129	0.71938
1	snp_00696	35381546	0.71965	0.764074
1	snp_00697	35424977	0.643573	0.740025
1	snp_00698	35567873	0.339594	0.632895
1	snp_00699	35608939	0.330196	0.629351
1	snp_00700	35722253	0.378551	0.647463
1	snp_00701	35774336	0.292371	0.614978
1	snp_00702	35809354	0.287772	0.61322
1	snp_00703	35886462	0.378219	0.647339
1	snp_00704	35964827	0.324856	0.627332
1	snp_00705	36007508	0.365421	0.642576
1	snp_00706	36034631	0.336605	0.631769
1	snp_00707	36096081	0.329713	0.629169
1	snp_00708	36215840	0.396668	0.654166
1	snp_00709	36294078	0.415901	0.661229
1	snp_00710	36325004	0.245794	0.597062
1	snp_00711	36352663	0.407529	0.658161
1	snp_00712	36393512	0.28851	0.613502
1	snp_00713	36436645	0.337489	0.632102
1	snp_00714	36459510	0.340298	0.63316
1	snp_00715	36486706	0.348523	0.636252
1	snp_00716	36519957	0.61004	0.729036
1	snp_00717	36561823	0.926201	0.822755
1	snp_00718	36582476	0.384298	0.649594
1	snp_00719	36610036	0.450333	0.673732
1	snp_00720	36639642	0.519516	0.698261
1	snp_00721	36666981	0.374881	0.646099
1	snp_00722	36693898	0.484495	0.685947
1	snp_00723	36719895	0.336965	0.631905
1	snp_00724	36771022	0.227953	0.590143
1	snp_00725	36796167	0.155632	0.561828
1	snp_00726	36991506	0.233601	0.592337
1	snp_00727	37032440	0.197972	0.578453
1	snp_00728	37060094	0.124795	0.549649
1	snp_00729	37219767	0.099903	0.539783
1	snp_00730	37270269	0.121014	0.548152
1	snp_00731	37299219	0.193038	0.576522
1	snp_00732	37339631	0.103255	0.541113
1	snp_00733	37381473	0.489063	0.687566
1	snp_00734	37412751	0.363457	0.641843
1	snp_00735	37442086	0.401578	0.655974
1	snp_00736	37484468	0.325527	0.627586
1	snp_00737	37513415	0.39112	0.652118
1	snp_00738	37570425	0.439392	0.66978
1	snp_00739	37606303	0.339295	0.632782
1	snp_00740	37642573	0.141425	0.556223
1	snp_00741	37686035	0.106962	0.542583
1	snp_00742	37717913	0.117752	0.54686
1	snp_00743	37753840	-0.00626	0.497503
1	snp_00744	37783673	-0.169115	0.432864
1	snp_00745	37828718	-0.116029	0.453822
1	snp_00746	37900339	-0.208707	0.417353
1	snp_00747	37942216	-0.201305	0.420244
1	snp_00748	38033693	-0.176296	0.430043
1	snp_00749	38076935	-0.3687	0.356202
1	snp_00750	38233359	-0.238366	0.405815
1	snp_00751	38262971	-0.273834	0.392125
1	snp_00752	38309499	-0.156253	0.437927
1	snp_00753	38452919	-0.050657	0.479803
1	snp_00754	38496791	-0.212083	0.416036
1	snp_00755	38630217	-0.370494	0.355533
1	snp_00756	38707374	-0.709675	0.239008
1	snp_00757	38752163	-0.784645	0.216393
1	snp_00758	38776974	-0.617755	0.268415
1	snp_00759	38886509	-0.733978	0.231538
1	snp_00760	38963514	-0.731134	0.232406
1	snp_00761	39014333	-0.824837	0.204798
1	snp_00762	39038727	-0.693697	0.24399
1	snp_00763	39089477	-0.917378	0.179546
1	snp_00764	39136787	-0.560554	0.287593
1	snp_00765	39198219	-0.511947	0.304382
1	snp_00766	39249574	-0.693306	0.244113
1	snp_00767	39292042	-0.152063	0.439579
1	snp_00768	39365760	-0.219098	0.413302
1	snp_00769	39436125	-0.222569	0.411951
1	snp_00770	39467448	-0.061681	0.475413
1	snp_00771	39617264	0.092181	0.536717
1	snp_00772	39643915	0.186524	0.57397
1	snp_00773	39724349	0.196913	0.578039
1	snp_00774	39883372	0.159322	0.563282
1	snp_00775	39921269	0.726416	0.766151
1	snp_00776	39954780	0.625327	0.734074
1	snp_00777	39978358	0.692611	0.755669
1	snp_00778	40036006	0.634884	0.7372
1	snp_00779	40075624	0.703818	0.759172
1	snp_00780	40136994	0.723731	0.765328
1	snp_00781	40162427	0.255317	0.600743
1	snp_00782	40189561	0.250369	0.598832
1	snp_00783	40216456	0.277289	0.609202
1	snp_00784	40253747	0.315241	0.623689
1	snp_00785	40278698	0.238086	0.594077
1	snp_00786	40296142	0.223329	0.588345
1	snp_00787	40348228	0.250224	0.598776
1	snp_00788	40420207	0.246346	0.597276
1	snp_00789	40452500	0.370234	0.64437
1	snp_00790	40483966	0.240381	0.594966
1	snp_00791	40540189	0.325783	0.627683
1	snp_00792	40576723	0.375777	0.646432
1	snp_00793	40629765	0.340641	0.633289
1	snp_00794	40669335	0.350212	0.636886
1	snp_00795	40691521	0.306607	0.620407
1	snp_00796	40721810	0.382003	0.648743
1	snp_00797	40748287	0.374256	0.645867
1	snp_00798	40763708	0.317749	0.62464
1	snp_00799	40795725	0.367816	0.643469
1	snp_00800	40834252	0.36838	0.643679
1	snp_00801	40864128	0.410322	0.659186
1	snp_00802	40909078	0.314937	0.623573
1	snp_00803	40956637	0.381227	0.648456
1	snp_00804	40987746	0.312111	0.6225
1	snp_00805	41023006	0.334233	0.630875
1	snp_00806	41160880	0.447903	0.672856
1	snp_00807	41196178	0.327937	0.628498
1	snp_00808	41220819	0.327383	0.628288
1	snp_00809	41245618	0.331042	0.62967
1	snp_00810	41278558	0.369786	0.644203
1	snp_00811	41333142	0.144007	0.557243
1	snp_00812	41366993	0.171368	0.568021
1	snp_00813	41433644	0.169245	0.567187
1	snp_00814	41455680	0.23905	0.59445
1	snp_00815	41562654	-0.115421	0.454063
1	snp_00816	41658870	-0.115724	0.453944
1	snp_00817	41686185	-0.49794	0.3093
1	snp_00818	41750066	-0.574895	0.282724
1	snp_00819	41788052	-0.413933	0.339491
1	snp_00820	41811776	-0.496981	0.309638
1	snp_00821	41835927	-0.505133	0.30677
1	snp_00822	41860729	-0.546115	0.292534
1	snp_00823	41886688	-0.519305	0.301812
1	snp_00824	41917421	-0.53505	0.296347
1	snp_00825	41948372	-0.563567	0.286567
1	snp_00826	41978469	-0.618217	0.268263
1	snp_00827	42009799	-0.572886	0.283404
1	snp_00828	42074017	-0.673438	0.250386
1	snp_00829	42104562	-0.654723	0.256373
1	snp_00830	42127597	-0.649969	0.257906
1	snp_00831	42156367	-0.683145	0.24731
1	snp_00832	42205645	-0.668786	0.251868
1	snp_00833	42241888	-0.652969	0.256938
1	snp_00834	42264448	-0.64253	0.260314
1	snp_00835	42285326	-0.763779	0.22256
1	snp_00836	42327035	-0.678212	0.248871
1	snp_00837	42347846	-0.672552	0.250668
1	snp_00838	42370839	-0.691713	0.244612
1	snp_00839	42445351	-0.663327	0.253612
1	snp_00840	42513439	-0.699273	0.242245
1	snp_00841	42536987	-0.759663	0.223788
1	snp_00843	42574052	-0.76965	0.220814
1	snp_00842	42615734	-0.56102	0.287434
1	snp_00844	42672277	-0.584122	0.279613
1	snp_00845	42690917	-0.681007	0.247986
1	snp_00846	42722646	-0.617189	0.268602
1	snp_00847	42747848	-0.574976	0.282697
1	snp_00848	42776430	-0.559429	0.287976
1	snp_00849	42806236	-0.586916	0.278674
1	snp_00850	42835962	-0.574976	0.282697
1	snp_00851	42863111	-0.57694	0.282033
1	snp_00852	42912279	-0.574163	0.282972
1	snp_00853	42940469	-0.63128	0.263977
1	snp_00854	42990139	-0.524732	0.299924
1	snp_00855	43060186	-0.56172	0.287195
1	snp_00856	43090697	-0.572026	0.283695
1	snp_00857	43119017	-0.593787	0.276372
1	snp_00858	43141355	-0.549258	0.291455
1	snp_00859	43168883	-0.474514	0.317601
1	snp_00860	43211702	-0.695144	0.243536
1	snp_00861	43258942	-0.865818	0.193364
1	snp_00862	43295499	-0.770088	0.220685
1	snp_00863	43328848	-0.871232	0.191884
1	snp_00864	43428471	-0.810558	0.208874
1	snp_00865	43454408	-0.771814	0.220173
1	snp_00866	43506759	-1.03056	0.151457
1	snp_00867	43542488	-1.18666	0.117775
1	snp_00868	43610191	-1.12006	0.131433
1	snp_00869	43637189	-0.836992	0.201365
1	snp_00870	43658641	-0.852507	0.197034
1	snp_00871	43683322	-1.08638	0.138742
1	snp_00872	43709324	-1.08638	0.138742
1	snp_00873	43745642	-1.06922	0.142571
1	snp_00874	43787631	-0.905968	0.182549
1	snp_00875	43810175	-0.982214	0.163076
1	snp_00876	43831502	-0.94337	0.172822
1	snp_00877	43901606	-0.968735	0.166417
1	snp_00878	43925940	-0.950918	0.1709
1	snp_00879	43954893	-1.00378	0.157823
1	snp_00880	43987442	-1.33115	0.091672
1	snp_00881	44026431	-0.922651	0.178169
1	snp_00882	44050867	-0.87919	0.18972
1	snp_00883	44091302	-0.911439	0.181105
1	snp_00884	44156188	-0.896307	0.185116
1	snp_00885	44187364	-0.904826	0.182852
1	snp_00886	44217537	-0.866249	0.193246
1	snp_00887	44288613	-0.884618	0.188252
1	snp_00888	44310982	-0.863084	0.194115
1	snp_00889	44345217	-0.559312	0.288016
1	snp_00890	44375152	-0.577799	0.281743
1	snp_00891	44401510	-0.517726	0.302363
1	snp_00892	44427950	-0.433516	0.332351
1	snp_00893	44475537	-0.451852	0.325721
1	snp_00894	44499948	-0.375014	0.353852
1	snp_00895	44532954	-0.355344	0.361191
1	snp_00896	44606098	-0.458026	0.3235
1	snp_00897	44628782	-0.387377	0.349266
1	snp_00898	44679561	-0.695739	0.24335
1	snp_00899	44802416	-0.850557	0.197576
1	snp_00916	44881506	-0.254097	0.399728
1	snp_00917	44904379	-0.255353	0.399243
1	snp_00918	44959284	-0.208424	0.417463
1	snp_00919	45042284	-0.233486	0.407708
1	snp_00920	45090218	-0.245538	0.403037
1	snp_00921	45119592	-0.233079	0.407866
1	snp_00922	45182041	-0.254631	0.399522
1	snp_00923	45213341	0.076208	0.530368
1	snp_00924	45236542	0.046274	0.518451
1	snp_00925	45259100	0.004208	0.501679
1	snp_00926	45281490	0.018054	0.507201
1	snp_00927	45324731	0.272033	0.607183
1	snp_00928	45350130	0.027098	0.510807
1	snp_00929	45426382	0.039903	0.515912
1	snp_00930	45458660	0.100246	0.539919
1	snp_00931	45485067	0.160554	0.563767
1	snp_00932	45519346	0.273241	0.607647
1	snp_00933	45555607	0.211585	0.58377
1	snp_00934	45581665	0.477351	0.683409
1	snp_00935	45612781	0.190036	0.575347
1	snp_00936	45665821	0.221723	0.58772
1	snp_00937	45692827	0.248248	0.598012
1	snp_00938	45721987	0.221723	0.58772
1	snp_00939	45773590	0.181825	0.572128
1	snp_00940	45793675	0.240815	0.595134
1	snp_00941	45848413	0.187575	0.574382
1	snp_00942	45869465	0.168107	0.566739
1	snp_00943	45897874	0.179974	0.571401
1	snp_00944	45929427	0.272706	0.607442
1	snp_00945	45967602	0.133386	0.553047
1	snp_00946	46016435	0.271702	0.607056
1	snp_00947	46048751	0.135387	0.553838
1	snp_00948	46165058	0.131268	0.552209
1	snp_00949	46202802	0.217061	0.585905
1	snp_00950	46242001	0.168126	0.566747
1	snp_00951	46267521	-0.00091	0.499637
1	snp_00952	46294957	-0.120188	0.452175
1	snp_00953	46322462	-0.187383	0.425693
1	snp_00954	46425212	-0.139546	0.444519
1	snp_00955	46454651	-0.370243	0.355627
1	snp_00956	46575158	-0.713622	0.237786
1	snp_00957	46610075	-0.644189	0.259776
1	snp_00958	46659142	-0.606861	0.272017
1	snp_00959	46735327	-0.247437	0.402302
1	snp_00960	46756027	-0.258063	0.398197
1	snp_00961	46810734	-0.680248	0.248226
1	snp_00962	46855267	-0.651273	0.257485
1	snp_00963	46884964	-0.648807	0.258281
1	snp_00964	46929228	-0.725873	0.234015
1	snp_00965	46953687	-0.729639	0.232863
1	snp_00966	46988586	-0.763689	0.222586
1	snp_00967	47022790	-0.870605	0.192055
1	snp_00968	47050760	-0.83729	0.201281
1	snp_00969	47079462	-0.769292	0.22092
1	snp_00970	47112713	-0.797467	0.212653
1	snp_00971	47157644	-0.813356	0.208072
1	snp_00972	47185588	-0.744212	0.228432
1	snp_00973	47225927	-0.768105	0.221273
1	snp_00974	47270875	-1.03227	0.151055
1	snp_00975	47302352	-1.04611	0.147841
1	snp_00976	47334486	-0.904652	0.182898
1	snp_00977	47378821	-1.05661	0.145431
1	snp_00978	47404455	-1.00352	0.157886
1	snp_00979	47421211	-1.01464	0.15522
1	snp_00980	47439819	-1.21583	0.11212
1	snp_00981	47465147	-1.47259	0.070535
1	snp_00982	47489244	-1.22554	0.110281
1	snp_00983	47578457	-1.17767	0.119557
1	snp_00984	47606699	-0.861378	0.194584
1	snp_00985	47660239	-0.950775	0.170936
1	snp_00986	47740633	-1.29101	0.098449
1	snp_00987	47765383	-0.406364	0.342266
1	snp_00988	47815773	-0.64746	0.258717
1	snp_00989	47857631	-0.942109	0.173144
1	snp_00990	47892803	-0.991805	0.160726
1	snp_00991	48029523	-1.0315	0.151237
1	snp_00992	48061029	-1.12068	0.131303
1	snp_00993	48157004	-1.04327	0.148496
1	snp_00994	48263748	-1.2012	0.114932
1	snp_00995	48292510	-1.19054	0.117011
1	snp_00996	48335452	-1.4676	0.071212
1	snp_00997	48360337	-1.38122	0.083709
1	snp_00998	48406317	-1.21657	0.11198
1	snp_00999	48436492	-1.1699	0.121113
1	snp_01000	48476830	-1.24714	0.106271
1	snp_01001	48500613	-1.32635	0.092462
1	snp_01002	48538897	-1.13681	0.1279
1	snp_01003	48605155	-1.35429	0.087924
1	snp_01005	48823158	-1.01026	0.156268
1	snp_01006	48869448	-0.955076	0.169847
1	snp_01007	48906977	-0.761035	0.223378
1	snp_01008	48929964	-0.682447	0.247531
1	snp_01009	48981871	-0.847351	0.198467
1	snp_01010	49025335	-0.883694	0.188502
1	snp_01011	49067075	-0.838671	0.200894
1	snp_01012	49119332	-1.03907	0.149471
1	snp_01013	49158619	-1.03907	0.149471
1	snp_01014	49198319	-0.932211	0.175689
1	snp_01015	49314301	-1.12008	0.13143
1	snp_01016	49345358	-1.15195	0.124763
1	snp_01017	49483138	-1.1072	0.134193
1	snp_01018	49654031	-1.17033	0.121027
1	snp_01019	49688088	-1.10041	0.135666
1	snp_01020	49762136	-1.00685	0.157085
1	snp_01004	49799340	-0.95767	0.169192
1	snp_01021	49829799	-1.32715	0.092331
1	snp_01022	49851536	-1.08469	0.139117
1	snp_01023	49890411	-0.953777	0.170175
1	snp_01024	49919784	-1.23173	0.109122
1	snp_01025	49959029	-1.01302	0.155607
1	snp_01026	50009545	-0.908101	0.181985
1	snp_01027	50033650	-0.811933	0.20848
1	snp_01028	50064432	-0.823618	0.205144
1	snp_01029	50110251	-1.02213	0.153443
1	snp_01030	50173554	-1.11978	0.131494
1	snp_01031	50221079	-0.955708	0.169687
1	snp_01032	50252416	-1.25303	0.105196
1	snp_01033	50279694	-0.993296	0.160363
1	snp_01034	50331974	-1.0356	0.150277
1	snp_01035	50375545	-0.829643	0.203436
1	snp_01036	50415732	-0.90188	0.183633
1	snp_01037	50457230	-1.29292	0.098119
1	snp_01038	50484660	-0.678342	0.24883
1	snp_01039	50592197	-0.887985	0.187346
1	snp_01040	50631100	-1.09404	0.137056
1	snp_01041	50767507	-1.13818	0.127614
1	snp_01042	50809694	-1.07644	0.140953
1	snp_01043	50856429	-0.590643	0.277424
1	snp_01044	50886644	-0.899005	0.184397
1	snp_01045	50927543	-0.986077	0.162127
1	snp_01046	51001448	-0.265125	0.395475
1	snp_01047	51164023	-0.692817	0.244266
1	snp_01048	51199296	-0.329588	0.370879
1	snp_01049	51253635	-0.816962	0.20704
1	snp_01050	51286318	-1.0736	0.141588
1	snp_01051	51319043	-0.594444	0.276152
1	snp_01052	51366115	-0.993919	0.160211
1	snp_01053	51402210	-1.00674	0.15711
1	snp_01054	51443154	-0.858961	0.19525
1	snp_01055	51453236	-0.994437	0.160085
1	snp_01056	51501180	-1.06344	0.143878
1	snp_01057	51545237	-1.0773	0.14076
1	snp_01058	51592952	-0.911316	0.181138
1	snp_01059	51674103	-0.962616	0.167948
1	snp_01060	51729431	-1.02935	0.151741
1	snp_01061	51785197	-0.095194	0.462087
1	snp_01062	51845190	-0.350484	0.363013
1	snp_01064	51893532	-0.596116	0.275594
1	snp_01063	51980212	-0.528942	0.298462
1	snp_01065	52001408	-0.078916	0.468555
1	snp_01066	52023117	-0.33664	0.368218
1	snp_01067	52078062	-0.219919	0.412982
1	snp_01068	52121657	0.093596	0.537279
1	snp_01069	52154664	-0.244761	0.403337
1	snp_01070	52191864	-0.358318	0.360078
1	snp_01071	52229363	-0.226646	0.410365
1	snp_01072	52260898	-0.065541	0.473876
1	snp_01073	52281229	0.409337	0.658825
1	snp_01074	52304155	0.464986	0.678996
1	snp_01075	52332628	0.465472	0.679169
1	snp_01076	52356586	-0.445719	0.327932
1	snp_01077	52386165	-0.084101	0.466494
1	snp_01078	52418784	0.100817	0.540145
1	snp_01079	52459222	0.102099	0.540654
1	snp_01080	52499536	-0.244761	0.403337
1	snp_01082	52536112	-0.058678	0.476608
1	snp_01083	52620931	-0.423711	0.335919
1	snp_01081	52668291	0.186949	0.574137
1	snp_01084	52692977	-0.173406	0.431178
1	snp_01085	52741811	-0.256443	0.398822
1	snp_01086	52785442	-0.260861	0.397118
1	snp_01087	52823763	-0.454824	0.324651
1	snp_01088	52854500	-0.145592	0.442132
1	snp_01089	52880869	-0.24231	0.404286
1	snp_01090	52949442	-0.147278	0.441466
1	snp_01091	52972214	-0.020571	0.491795
1	snp_01092	53000021	-0.122303	0.451338
1	snp_01093	53074022	-0.244194	0.403557
1	snp_01094	53112780	-0.353637	0.36183
1	snp_01095	53135919	-0.60185	0.273682
1	snp_01096	53167139	-0.204135	0.419138
1	snp_01097	53214714	-0.488098	0.312776
1	snp_01098	53241119	-0.009701	0.49613
1	snp_01099	53263892	-0.45301	0.325303
1	snp_01100	53290945	-0.366006	0.357206
1	snp_01101	53338338	-0.253484	0.399964
1	snp_01102	53515756	-0.276915	0.390942
1	snp_01103	53551793	-0.372109	0.354932
1	snp_01104	53578419	-0.095184	0.462091
1	snp_01105	53615323	-0.128387	0.44893
1	snp_01106	53635724	-0.341965	0.366212
1	snp_01107	53685613	-0.552245	0.290432
1	snp_01108	53760822	-0.077474	0.469129
1	snp_01109	53798049	-0.099951	0.460198
1	snp_01110	53841380	0.536829	0.704267
1	snp_01111	53899179	0.438957	0.669622
1	snp_01112	53923940	0.301707	0.618541
1	snp_01113	53953481	-0.033687	0.486566
1	snp_01114	53972306	-0.060438	0.475907
1	snp_01115	54038526	0.330635	0.629517
1	snp_01116	54078858	0.379135	0.647679
1	snp_01117	54101343	0.384034	0.649496
1	snp_01118	54134361	0.16212	0.564384
1	snp_01119	54168290	0.304287	0.619524
1	snp_01120	54202597	0.348259	0.636153
1	snp_01121	54223868	0.307632	0.620797
1	snp_01122	54263653	0.512718	0.695888
1	snp_01123	54287584	0.500273	0.691522
1	snp_01124	54347232	0.736877	0.769344
1	snp_01125	54392578	0.653299	0.743168
1	snp_01126	54417168	0.773084	0.780203
1	snp_01127	54445733	0.310064	0.621722
1	snp_01128	54472851	0.531368	0.702379
1	snp_01129	54530063	0.209155	0.582822
1	snp_01130	54568552	0.118178	0.547029
1	snp_01131	54638306	0.200913	0.579603
1	snp_01132	54688405	0.317551	0.624565
1	snp_01133	54732278	0.225206	0.589075
1	snp_01134	54755430	0.677051	0.750761
1	snp_01135	54843886	0.077605	0.530924
1	snp_01136	54870276	0.231634	0.591573
1	snp_01137	54908193	0.254095	0.600272
1	snp_01138	54941210	0.263549	0.603918
1	snp_01139	54969062	0.266874	0.605199
1	snp_01140	55026335	0.452892	0.674654
1	snp_01141	55051389	0.196452	0.577858
1	snp_01142	55079792	0.157966	0.562748
1	snp_01143	55130499	0.390198	0.651777
1	snp_01144	55157983	0.144073	0.557269
1	snp_01145	55369328	0.154247	0.561282
1	snp_01146	55395795	0.484194	0.68584
1	snp_01147	55417768	0.376495	0.646699
1	snp_01148	55515620	0.328672	0.628775
1	snp_01149	55547278	0.215717	0.585381
1	snp_01150	55580815	0.07869	0.531355
1	snp_01151	55670650	-0.188285	0.425339
1	snp_01152	55779057	-0.267742	0.394468
1	snp_01153	55879641	-0.112736	0.455127
1	snp_01154	56006134	-0.143271	0.443048
1	snp_01155	56090496	-0.032984	0.486846
1	snp_01156	56134816	-0.175884	0.430204
1	snp_01157	56231692	-0.065361	0.473948
1	snp_01158	56253478	-0.065361	0.473948
1	snp_01159	56289734	0.064539	0.525725
1	snp_01160	56310308	-0.056788	0.477361
1	snp_01161	56401226	0.034699	0.513838
1	snp_01162	56446383	0.051827	0.520663
1	snp_01163	56483517	0.180352	0.57155
1	snp_01164	56564301	0.217435	0.58605
1	snp_01165	56632142	0.195703	0.577565
1	snp_01166	56685018	0.196259	0.577783
1	snp_01167	56722807	0.325228	0.627473
1	snp_01168	56752229	0.018464	0.507365
1	snp_01169	56773322	0.172535	0.56848
1	snp_01170	56841984	0.292247	0.614931
1	snp_01171	56894033	-0.10682	0.457473
1	snp_01172	56944392	-0.163715	0.434989
1	snp_01173	57029947	0.017827	0.50711
1	snp_01174	57147119	-0.008176	0.496739
1	snp_01175	57180246	0.001095	0.500437
1	snp_01176	57217658	0.190888	0.57568
1	snp_01177	57249444	-0.095072	0.462135
1	snp_01178	57309255	0.108798	0.543311
1	snp_01179	57369615	0.283881	0.61173
1	snp_01180	57399338	-0.022251	0.491125
1	snp_01181	57447817	0.03339	0.513316
1	snp_01182	57469104	-0.004417	0.498238
1	snp_01183	57496780	0.020736	0.50827
1	snp_01184	57766104	-0.064611	0.474246
1	snp_01185	57817445	-0.019481	0.49223
1	snp_01186	57958653	0.076269	0.530392
1	snp_01187	58000696	0.150876	0.559953
1	snp_01188	58224837	-0.165096	0.434445
1	snp_01189	58250592	-0.144959	0.442381
1	snp_01190	58277309	0.129697	0.551588
1	snp_01191	58315322	0.356163	0.639116
1	snp_01192	58385310	0.295639	0.616227
1	snp_01193	58489826	0.310042	0.621714
1	snp_01194	58540410	0.297867	0.617077
1	snp_01195	58626471	0.161077	0.563973
1	snp_01197	58773333	0.310792	0.621999
1	snp_01198	58830804	0.502116	0.69217
1	snp_01196	58885004	0.287089	0.612958
1	snp_01199	58965351	0.292916	0.615186
1	snp_01200	58991146	0.252698	0.599732
1	snp_01201	59019295	0.437992	0.669273
1	snp_01202	59065200	0.274246	0.608033
1	snp_01203	59091491	0.792715	0.785965
1	snp_01204	59116837	0.911619	0.818942
1	snp_01205	59146697	0.781761	0.782761
1	snp_01206	59170213	0.757277	0.775498
1	snp_01207	59203569	1.0686	0.857289
1	snp_01208	59240053	0.736968	0.769372
1	snp_01209	59266659	0.778306	0.781744
1	snp_01210	59345487	0.684095	0.75299
1	snp_01211	59372894	0.687585	0.75409
1	snp_01212	59401302	0.922416	0.82177
1	snp_01213	59427642	0.986842	0.83806
1	snp_01214	59520349	0.769633	0.77918
1	snp_01215	59555496	1.15406	0.875671
1	snp_01216	59588591	1.23429	0.891356
1	snp_01217	59628465	1.20008	0.884851
1	snp_01218	59662754	1.19363	0.883595
1	snp_01219	59686995	1.04106	0.850992
1	snp_01220	59733534	0.780003	0.782244
1	snp_01221	59777594	1.23394	0.89129
1	snp_01222	59800668	1.26153	0.896342
1	snp_01223	59830761	1.43231	0.923868
1	snp_01224	59866652	1.70969	0.956235
1	snp_01225	59957454	1.53547	0.93756
1	snp_01226	59980590	1.70348	0.955657
1	snp_01227	60022954	1.88122	0.969932
1	snp_01228	60071114	1.54432	0.938639
1	snp_01229	60107620	1.53898	0.93799
1	snp_01230	60151489	1.54432	0.938639
1	snp_01231	60177022	1.54432	0.938639
1	snp_01232	60212971	1.49976	0.933057
1	snp_01233	60247154	1.5432	0.938504
1	snp_01234	60275851	1.71685	0.956893
1	snp_01235	60313183	1.72697	0.957811
1	snp_01236	60340100	1.57785	0.942595
1	snp_01237	60380844	1.76313	0.960959
1	snp_01238	60407283	1.71865	0.957058
1	snp_01239	60434371	1.90569	0.971559
1	snp_01240	60476588	1.61525	0.946767
1	snp_01241	60519622	1.74621	0.95951
1	snp_01242	60575311	1.86468	0.968789
1	snp_01243	60605492	1.71819	0.957016
1	snp_01244	60638907	1.67882	0.953303
1	snp_01245	60678008	1.76097	0.960777
1	snp_01246	60709251	1.50906	0.934253
1	snp_01247	60736616	1.64319	0.949724
1	snp_01248	60779046	1.45872	0.927575
1	snp_01249	60806613	1.54891	0.939193
1	snp_01250	60831272	1.47222	0.929414
1	snp_01251	60899823	2.06656	0.980526
1	snp_01252	60917949	2.06427	0.980418
1	snp_01253	60956794	1.97583	0.975821
1	snp_01254	60979138	1.87244	0.96933
1	snp_01255	60989342	1.87904	0.969784
1	snp_01256	61031224	1.75015	0.959851
1	snp_01257	61058920	1.75015	0.959851
1	snp_01258	61100002	1.81464	0.965111
1	snp_01259	61128757	2.17051	0.984938
1	snp_01260	61160105	1.85665	0.968221
1	snp_01261	61189193	1.33589	0.909106
1	snp_01262	61219155	1.27752	0.899191
1	snp_01263	61244179	1.11326	0.867113
1	snp_01264	61312093	1.18872	0.88263
1	snp_01265	61346083	1.36598	0.913925
1	snp_01266	61409890	1.31459	0.905576
1	snp_01267	61459988	1.22209	0.889067
1	snp_01268	61517865	2.0356	0.979017
1	snp_01269	61538142	1.55574	0.94001
1	snp_01270	61583136	1.6028	0.945405
1	snp_01271	61629350	1.28365	0.900269
1	snp_01272	61650537	0.714702	0.762548
1	snp_01273	61702155	0.653825	0.743338
1	snp_01274	61741423	0.663654	0.746493
1	snp_01275	61817159	0.919663	0.821052
1	snp_01276	61981992	0.761171	0.776663
1	snp_01277	62003821	0.916472	0.820217
1	snp_01278	62048745	0.898328	0.815422
1	snp_01279	62092465	1.558	0.940278
1	snp_01280	62137916	1.04773	0.852533
1	snp_01281	62161436	1.08574	0.861117
1	snp_01282	62207514	0.710709	0.761313
1	snp_01283	62238398	0.940053	0.826329
1	snp_01284	62269764	0.970435	0.834007
1	snp_01285	62305513	0.89788	0.815303
1	snp_01286	62339649	0.854121	0.803413
1	snp_01287	62364649	0.842199	0.800094
1	snp_01288	62394973	0.846783	0.801374
1	snp_01289	62421587	0.741727	0.770816
1	snp_01290	62457515	1.36828	0.914286
1	snp_01291	62494500	0.762553	0.777075
1	snp_01292	62523255	0.806167	0.789863
1	snp_01293	62555158	0.917407	0.820462
1	snp_01294	62594967	0.773882	0.780439
1	snp_01295	62631854	0.943939	0.827324
1	snp_01296	62673903	1.30464	0.903893
1	snp_01297	62768510	0.739143	0.770032
1	snp_01298	62817866	0.982338	0.836954
1	snp_01299	62841878	0.695514	0.75658
1	snp_01300	62888363	0.742175	0.770951
1	snp_01301	62972124	0.652187	0.74281
1	snp_01302	63032317	0.782944	0.783108
1	snp_01303	63103154	0.772926	0.780156
1	snp_01304	63139698	0.658864	0.744958
1	snp_01305	63196236	0.772177	0.779935
1	snp_01306	63222337	0.892315	0.813816
1	snp_01307	63346740	0.881111	0.810801
1	snp_01308	63427104	0.716868	0.763216
1	snp_01309	63473042	0.673732	0.749707
1	snp_01310	63517857	0.73019	0.767306
1	snp_01311	63540783	0.935002	0.825031
1	snp_01312	63602126	0.704645	0.75943
1	snp_01313	63646731	0.690838	0.755113
1	snp_01314	63670033	0.64118	0.739248
1	snp_01315	63694804	0.55354	0.710012
1	snp_01316	63715778	0.060497	0.524116
1	snp_01317	63813595	-0.018095	0.492783
1	snp_01318	63850758	-0.105676	0.457927
1	snp_01319	63879508	-0.100838	0.459846
1	snp_01320	63906693	-0.236427	0.406567
1	snp_01321	63959175	-0.225966	0.410629
1	snp_01322	63997642	-0.217888	0.413773
1	snp_01323	64034192	-0.213208	0.415597
1	snp_01324	64072711	-0.050219	0.479977
1	snp_01325	64097352	0.026916	0.510735
1	snp_01326	64135672	-0.12299	0.451066
1	snp_01327	64171919	-0.254697	0.399496
1	snp_01328	64193131	-0.263696	0.396025
1	snp_01329	64222505	-0.221244	0.412466
1	snp_01330	64268930	-0.326611	0.372004
1	snp_01331	64312686	-0.213334	0.415548
1	snp_01332	64356872	-0.208669	0.417368
1	snp_01333	64391625	-0.037839	0.48491
1	snp_01334	64426299	-0.507773	0.305844
1	snp_01335	64483369	0.182813	0.572515
1	snp_01336	64504875	-0.298134	0.382821
1	snp_01337	64527662	-0.055377	0.477923
1	snp_01338	64572534	-0.498514	0.309097
1	snp_01339	64604304	-0.606011	0.2723
1	snp_01340	64627775	-0.109154	0.456548
1	snp_01341	64653780	-0.506052	0.306447
1	snp_01342	64679107	-0.410726	0.340666
1	snp_01343	64707139	-0.519227	0.301839
1	snp_01344	64736792	-0.591198	0.277238
1	snp_01345	64808330	-0.528462	0.298629
1	snp_01346	64831957	-0.333102	0.369552
1	snp_01347	64864876	-0.419015	0.337633
1	snp_01348	64893868	-0.426444	0.334923
1	snp_01349	64920298	-0.450381	0.326251
1	snp_01350	64955112	-0.55634	0.289031
1	snp_01351	64978225	-0.429919	0.333658
1	snp_01352	65022321	-0.374427	0.35407
1	snp_01353	65061689	-0.380849	0.351685
1	snp_01354	65165222	-0.644964	0.259525
1	snp_01355	65216449	-0.311798	0.377619
1	snp_01356	65333436	-0.275343	0.391545
1	snp_01357	65388121	-0.414725	0.339201
1	snp_01358	65413028	-0.401625	0.344009
1	snp_01359	65517170	-0.499115	0.308886
1	snp_01360	65535489	-0.749392	0.226869
1	snp_01361	65583709	-0.598231	0.274888
1	snp_01362	65625274	-0.4073	0.341923
1	snp_01363	65647815	-0.808932	0.209341
1	snp_01364	65738282	-0.919501	0.178991
1	snp_01365	65763047	-0.535866	0.296065
1	snp_01366	65792796	-0.729543	0.232892
1	snp_01367	65844066	-0.719721	0.235904
1	snp_01368	65877285	-0.668556	0.251941
1	snp_01369	65912871	-0.66537	0.252958
1	snp_01370	65995257	-0.668772	0.251872
1	snp_01371	66021770	-0.657478	0.255487
1	snp_01372	66059883	-0.70955	0.239047
1	snp_01373	66087781	-0.841144	0.200201
1	snp_01374	66112842	-0.745471	0.228052
1	snp_01375	66150690	-0.870936	0.191964
1	snp_01376	66188904	-0.988522	0.161528
1	snp_01377	66258464	-0.987257	0.161838
1	snp_01378	66310896	-1.16636	0.121826
1	snp_01379	66374761	-1.31569	0.094239
1	snp_01380	66454562	-1.19635	0.115874
1	snp_01381	66483815	-1.16032	0.123051
1	snp_01382	66515809	-1.16818	0.121459
1	snp_01383	66560130	-1.19741	0.115667
1	snp_01384	66591459	-1.16735	0.121628
1	snp_01385	66612166	-1.03194	0.151133
1	snp_01386	66657113	-1.01057	0.156192
1	snp_01387	66686171	-0.833492	0.20235
1	snp_01388	66710186	-1.19209	0.116707
1	snp_01389	66731706	-1.09412	0.137039
1	snp_01390	66799487	-1.31861	0.093751
1	snp_01391	66862192	-1.05335	0.146175
1	snp_01392	66890930	-1.10745	0.134139
1	snp_01393	67014003	-1.1857	0.117963
1	snp_01394	67059982	-1.19683	0.115781
1	snp_01395	67101934	-1.2962	0.097552
1	snp_01396	67133845	-0.814992	0.207603
1	snp_01397	67163792	-0.817348	0.20693
1	snp_01398	67192418	-0.541906	0.293982
1	snp_01399	67213671	-0.741565	0.229234
1	snp_01400	67240718	-0.679731	0.24839
1	snp_01401	67284880	-0.442037	0.329263
1	snp_01402	67309126	-0.658989	0.255002
1	snp_01403	67331785	-0.675522	0.249724
1	snp_01404	67369224	-0.672765	0.2506
1	snp_01405	67399528	-0.685281	0.246636
1	snp_01406	67423265	-0.661252	0.254276
1	snp_01407	67466120	-0.699087	0.242303
1	snp_01408	67503309	-0.770766	0.220483
1	snp_01409	67537685	-0.93453	0.17509
1	snp_01410	67556003	-0.85262	0.197003
1	snp_01411	67619208	-0.905037	0.182796
1	snp_01412	67672926	-0.876711	0.190392
1	snp_01413	67711822	-0.973763	0.165166
1	snp_01414	67755460	-0.876897	0.190341
1	snp_01415	67775844	-0.77656	0.218771
1	snp_01416	67805608	-0.83146	0.202923
1	snp_01417	67859165	-1.1727	0.12055
1	snp_01418	67909004	-1.27413	0.101407
1	snp_01419	67935062	-1.24841	0.106038
1	snp_01420	67981906	-1.20968	0.113295
1	snp_01421	68006692	-1.25328	0.105149
1	snp_01422	68286354	-1.28345	0.099767
1	snp_01423	68332459	-1.28311	0.099826
1	snp_01424	68361514	-1.14429	0.126343
1	snp_01425	68392314	-0.915036	0.18016
1	snp_01426	68417680	-0.957699	0.169184
1	snp_01427	68440795	-1.32658	0.092425
1	snp_01428	68465551	-1.12543	0.130293
1	snp_01429	68532921	-1.37	0.085445
1	snp_01430	68596030	-1.23	0.109444
1	snp_01431	68623214	-1.36716	0.08589
1	snp_01432	68649543	-1.31381	0.094556
1	snp_01433	68682461	-1.31381	0.094556
1	snp_01434	68737710	-1.22622	0.110154
1	snp_01435	68757940	-1.20345	0.114497
1	snp_01436	68784544	-1.36425	0.086347
1	snp_01437	68833175	-1.14835	0.125504
1	snp_01438	68873131	-1.1588	0.123361
1	snp_01439	68915934	-1.37447	0.084751
1	snp_01440	68989380	-1.31684	0.094047
1	snp_01441	69016673	-1.27998	0.100376
1	snp_01442	69054074	-1.30779	0.095572
1	snp_01443	69085458	-1.30087	0.096751
1	snp_01444	69172177	-1.28912	0.098777
1	snp_01445	69198502	-1.20554	0.114092
1	snp_01446	69230913	-0.975513	0.164731
1	snp_01447	69262270	-0.647925	0.258566
1	snp_01448	69299662	-0.705931	0.24017
1	snp_01449	69339447	-1.07605	0.141039
1	snp_01450	69469949	-0.999961	0.158745
1	snp_01451	69495761	-1.21366	0.112535
1	snp_01452	69554315	-1.09353	0.137168
1	snp_01453	69585403	-1.16146	0.122819
1	snp_01454	69615214	-1.22767	0.109882
1	snp_01455	69678700	-1.21366	0.112535
1	snp_01456	69716997	-1.23282	0.108917
1	snp_01457	69737137	-1.23393	0.108712
1	snp_01458	69870271	-1.18402	0.118296
1	snp_01459	69915786	-1.24744	0.106215
1	snp_01460	69942383	-1.18402	0.118296
1	snp_01461	69984268	-1.24117	0.107368
1	snp_01462	70049185	-1.10966	0.133661
1	snp_01463	70228691	-1.12549	0.130282
1	snp_01464	70240205	-1.13154	0.129004
1	snp_01465	70296202	-1.17662	0.119768
1	snp_01466	70362584	-1.16151	0.12281
1	snp_01467	70384365	-0.795601	0.213195
1	snp_01468	70459221	-0.812621	0.208282
1	snp_01469	70498200	-0.925547	0.177415
1	snp_01470	70621981	-0.96342	0.167746
1	snp_01471	70656139	-0.92116	0.178557
1	snp_01472	70686815	-0.982666	0.162965
1	snp_01473	70741856	-0.728004	0.233362
1	snp_01474	70763514	-0.812413	0.208342
1	snp_01475	70823693	-0.99062	0.161015
1	snp_01476	70897439	-0.911812	0.181007
1	snp_01477	70936699	-0.962517	0.167972
1	snp_01478	70995564	-0.998959	0.158988
1	snp_01479	71013954	-1.06109	0.144409
1	snp_01480	71132759	-1.18252	0.118594
1	snp_01481	71155649	-1.09838	0.136107
1	snp_01482	71190486	-1.16036	0.123044
1	snp_01483	71322090	-1.07353	0.141602
1	snp_01484	71342251	-1.07353	0.141602
1	snp_01485	71380741	-1.15039	0.125084
1	snp_01486	71411178	-1.07913	0.140353
1	snp_01487	71442587	-1.07452	0.141381
1	snp_01488	71471058	-1.00813	0.156777
1	snp_01489	71493393	-1.09849	0.136084
1	snp_01490	71553734	-1.08865	0.138243
1	snp_01491	71618660	-1.10134	0.135463
1	snp_01492	71654088	-1.08865	0.138243
1	snp_01493	71760764	-1.00838	0.156717
1	snp_01494	71834357	-1.13359	0.128573
1	snp_01495	71875639	-1.08865	0.138243
1	snp_01496	71965677	-1.06018	0.144617
1	snp_01497	71997299	-0.99307	0.160418
1	snp_01498	72032606	-1.12078	0.131282
1	snp_01499	72081243	-1.06886	0.142652
1	snp_01500	72127960	-0.804854	0.210516
1	snp_01501	72193451	-0.842592	0.199795
1	snp_01502	72236014	-0.660858	0.254402
1	snp_01503	72330577	-0.873471	0.191273
1	snp_01504	72355134	-0.878205	0.189987
1	snp_01505	72419202	-0.814557	0.207728
1	snp_01506	72440947	-0.81173	0.208538
1	snp_01507	72470845	-0.736795	0.230681
1	snp_01508	72499306	-0.776934	0.21866
1	snp_01509	72533863	-0.833124	0.202454
1	snp_01510	72575008	-0.768889	0.22104
1	snp_01511	72631840	-0.842793	0.199739
1	snp_01512	72679109	-0.537029	0.295664
1	snp_01513	72714083	-0.710274	0.238822
1	snp_01514	72797154	-0.621363	0.267228
1	snp_01515	72834294	-0.695854	0.243314
1	snp_01516	72880876	-0.513958	0.303679
1	snp_01517	72960557	-0.569071	0.284697
1	snp_01518	73032365	-0.731535	0.232283
1	snp_01519	73074002	-0.717419	0.236614
1	snp_01520	73143183	-0.504567	0.306968
1	snp_01521	73178671	-0.452546	0.325471
1	snp_01522	73207902	-0.37854	0.352541
1	snp_01523	73241980	-0.58067	0.280775
1	snp_01524	73312876	-0.600321	0.274191
1	snp_01525	73338766	-0.600365	0.274177
1	snp_01526	73372818	-0.782987	0.216879
1	snp_01527	73398276	-0.89345	0.18588
1	snp_01528	73435277	-0.663663	0.253504
1	snp_01529	73463897	-0.754079	0.22546
1	snp_01530	73503072	-0.836185	0.201592
1	snp_01531	73553116	-0.836185	0.201592
1	snp_01532	73586758	-0.856932	0.19581
1	snp_01533	73608012	-0.546768	0.29231
1	snp_01534	73642609	-0.611643	0.270433
1	snp_01535	73671409	-0.608002	0.271639
1	snp_01536	73714346	-0.715335	0.237257
1	snp_01537	73744599	-0.680009	0.248302
1	snp_01538	73789857	-0.643741	0.259921
1	snp_01539	73823945	-0.652412	0.257118
1	snp_01540	73848784	-0.951526	0.170745
1	snp_01541	73971461	-0.928495	0.17665
1	snp_01542	74033575	-0.790003	0.214825
1	snp_01543	74141004	-0.877825	0.19009
1	snp_01544	74279512	-0.886597	0.187719
1	snp_01545	74307455	-0.903952	0.183083
1	snp_01546	74460838	-0.781663	0.217268
1	snp_01547	74512298	-0.700486	0.241866
1	snp_01548	74534126	-0.478328	0.316243
1	snp_01549	74559106	-0.505778	0.306543
1	snp_01550	74615027	-0.390341	0.34817
1	snp_01551	74646138	-0.713658	0.237775
1	snp_01552	74688985	-0.860322	0.194874
1	snp_01553	74716669	-0.758783	0.224051
1	snp_01554	74751617	-0.710662	0.238702
1	snp_01555	74822505	-0.812197	0.208404
1	snp_01556	74893925	-0.346276	0.364592
1	snp_01557	74976635	-0.700067	0.241997
1	snp_01558	75006721	-0.809767	0.209101
1	snp_01559	75079803	-0.812336	0.208364
1	snp_01560	75184170	-0.733694	0.231625
1	snp_01561	75269086	-1.25204	0.105375
1	snp_01562	75292372	-1.13657	0.12795
1	snp_01563	75346472	-1.14165	0.12689
1	snp_01564	75635752	-1.31407	0.094512
1	snp_01565	75682742	-0.905948	0.182555
1	snp_01566	75716538	-0.58373	0.279745
1	snp_01567	75763234	-0.354772	0.361405
1	snp_01568	75798317	-0.385815	0.349844
1	snp_01569	75852855	-0.402566	0.343663
1	snp_01570	75886860	-0.358563	0.359986
1	snp_01571	75916023	-0.358563	0.359986
1	snp_01572	76003958	0.060885	0.524271
1	snp_01573	76026736	-0.090566	0.463925
1	snp_01574	76090160	-0.035663	0.485778
1	snp_01575	76119473	-0.184774	0.426716
1	snp_01576	76172887	-0.149711	0.440506
1	snp_01577	76217113	-0.353062	0.362046
1	snp_01578	76257377	-0.206342	0.418276
1	snp_01579	76318682	-1.102	0.13532
1	snp_01580	76375060	-0.834187	0.202154
1	snp_01581	76587512	-0.773376	0.219711
1	snp_01582	76627997	-0.826257	0.204395
1	snp_01583	76662005	-0.879305	0.189689
1	snp_01584	76701704	-0.927589	0.176885
1	snp_01585	76799289	-1.07615	0.141016
1	snp_01586	76862840	-0.995948	0.159718
1	snp_01587	76984280	-1.02279	0.153285
1	snp_01588	77024680	-0.843359	0.199581
1	snp_01589	77049090	-0.965025	0.167344
1	snp_01590	77092039	-0.977915	0.164137
1	snp_01591	77266687	-1.07869	0.140451
1	snp_01592	77305927	-0.935574	0.174822
1	snp_01593	77361112	-0.947388	0.171797
1	snp_01594	77411154	-0.23152	0.408471
1	snp_01595	77464630	-0.591634	0.277092
1	snp_01596	77705948	-0.990669	0.161004
1	snp_01597	77861430	-1.18967	0.117182
1	snp_01598	77922160	-1.3806	0.083804
1	snp_01599	78011866	-1.5323	0.06283
1	snp_01600	78048648	-1.17404	0.120283
1	snp_01601	78174116	-1.54237	0.061598
1	snp_01602	78202852	-1.5657	0.058814
1	snp_01603	78237770	-1.78896	0.036912
1	snp_01604	78261892	-1.74297	0.040772
1	snp_01605	78292160	-1.60421	0.054439
1	snp_01606	78315800	-1.44061	0.074952
1	snp_01607	78341381	-1.4159	0.078506
1	snp_01608	78375451	-1.27973	0.10042
1	snp_01609	78397732	-1.209	0.113427
1	snp_01610	78420586	-1.2637	0.103267
1	snp_01611	78445777	-1.27021	0.102104
1	snp_01612	78469574	-1.33416	0.091177
1	snp_01613	78520101	-1.22748	0.109917
1	snp_01614	78554220	-1.43437	0.075838
1	snp_01615	78580480	-1.49743	0.067246
1	snp_01616	78628573	-1.08495	0.139059
1	snp_01617	78685368	-1.0755	0.141161
1	snp_01618	78735491	-0.31519	0.37633
1	snp_01619	78770158	-0.367771	0.356548
1	snp_01620	78812934	-0.37168	0.355092
1	snp_01621	78844868	-0.414521	0.339276
1	snp_01622	78882869	-0.371117	0.355301
1	snp_01623	78909030	-0.293212	0.384701
1	snp_01624	78911940	-0.22044	0.412779
1	snp_01625	78964637	-0.611777	0.270389
1	snp_01626	79002351	-0.667589	0.252249
1	snp_01627	79040221	-0.189979	0.424676
1	snp_01628	79082187	0.111578	0.544414
1	snp_01629	79111744	-0.052607	0.479026
1	snp_01630	79166288	-0.024775	0.490119
1	snp_01631	79190806	-0.51476	0.303398
1	snp_01632	79225431	-0.541077	0.294267
1	snp_01633	79252330	-0.625034	0.266022
1	snp_01634	79291931	-0.797578	0.212621
1	snp_01635	79315052	-0.563659	0.286535
1	snp_01636	79371902	-0.519325	0.301805
1	snp_01637	79428743	-0.604464	0.272813
1	snp_01638	79472403	-0.518825	0.30198
1	snp_01639	79513248	-0.436332	0.331329
1	snp_01640	79548115	-0.419295	0.33753
1	snp_01641	79568581	-0.708642	0.239328
1	snp_01642	79606618	-0.409563	0.341093
1	snp_01643	79677707	-0.515259	0.303224
1	snp_01644	79757250	-0.570585	0.284183
1	snp_01645	79801261	-1.02618	0.152487
1	snp_01646	79835571	-0.985419	0.162289
1	snp_01647	79880330	-0.949517	0.171255
1	snp_01648	79912227	-0.884135	0.188382
1	snp_01649	79957893	-0.96391	0.167623
1	snp_01650	79985977	-1.01415	0.155337
1	snp_01651	80021446	-0.846297	0.198761
1	snp_01652	80048473	-0.984145	0.162601
1	snp_01653	80070890	-0.908452	0.181893
1	snp_01654	80284430	-0.963446	0.167739
1	snp_01655	80305567	-0.891146	0.186497
1	snp_01656	80333027	-0.891146	0.186497
1	snp_01657	80355153	-0.91726	0.179577
1	snp_01658	80384212	-0.91616	0.179865
1	snp_01659	80428133	-1.00663	0.157139
1	snp_01660	80454120	-0.740128	0.229669
1	snp_01661	80481874	-0.76246	0.222953
1	snp_01662	80528075	-0.74483	0.228246
1	snp_01663	80550056	-0.497288	0.30953
1	snp_01664	80570275	-0.573298	0.283264
1	snp_01665	80618771	-0.482262	0.314845
1	snp_01666	80649405	-0.508613	0.305549
1	snp_01667	80681310	-0.496634	0.30976
1	snp_01668	80712733	-0.567849	0.285111
1	snp_01669	80734398	-0.541788	0.294023
1	snp_01670	80755004	-0.52691	0.299167
1	snp_01671	80782925	-0.762271	0.223009
1	snp_01672	80816170	-0.372349	0.354843
1	snp_01673	80868339	-0.519329	0.301804
1	snp_01674	80896554	-0.508308	0.305656
1	snp_01675	80925787	-0.508308	0.305656
1	snp_01676	80949909	-0.554441	0.28968
1	snp_01677	80971401	-0.51422	0.303587
1	snp_01678	80999135	-0.519075	0.301893
1	snp_01679	81032755	-0.65461	0.25641
1	snp_01680	81066605	-0.512234	0.304281
1	snp_01681	81111863	-0.411089	0.340533
1	snp_01682	81145165	-0.591806	0.277035
1	snp_01683	81170254	-0.586278	0.278889
1	snp_01684	81200460	-0.58532	0.27921
1	snp_01685	81241376	-0.573891	0.283064
1	snp_01686	81269331	-0.560097	0.287748
1	snp_01687	81304408	-0.566705	0.2855
1	snp_01688	81416748	-0.536904	0.295707
1	snp_01689	81442749	-0.51877	0.301999
1	snp_01690	81470359	-0.462674	0.321833
1	snp_01691	81530689	-0.474591	0.317574
1	snp_01692	81558281	-0.520318	0.30146
1	snp_01693	81587334	-0.574587	0.282828
1	snp_01694	81626995	-0.437274	0.330988
1	snp_01695	81672031	-0.508262	0.305672
1	snp_01696	81702924	-0.409661	0.341057
1	snp_01697	81748778	-0.459227	0.323069
1	snp_01698	81785410	-0.490268	0.312008
1	snp_01699	81823189	-0.472729	0.318238
1	snp_01700	81846168	-0.247494	0.40228
1	snp_01701	81878833	-0.193232	0.423402
1	snp_01702	81921030	-0.239715	0.405292
1	snp_01703	81969947	-0.128925	0.448717
1	snp_01704	82090151	-0.132167	0.447435
1	snp_01705	82112253	-0.109527	0.4564
1	snp_01706	82135846	-0.216629	0.414263
1	snp_01707	82197440	-0.15456	0.438594
1	snp_01708	82245027	-0.26616	0.395076
1	snp_01709	82265677	-0.158806	0.436922
1	snp_01710	82339579	0.169125	0.56714
1	snp_01711	82360713	0.1595	0.563352
1	snp_01712	82415674	0.054854	0.521869
1	snp_01713	82440177	-0.566044	0.285724
1	snp_01714	82464719	-0.532466	0.297241
1	snp_01715	82491104	-0.563866	0.286465
1	snp_01716	82519837	-0.453437	0.32515
1	snp_01717	82541328	-0.480653	0.315416
1	snp_01718	82563819	-0.859918	0.194986
1	snp_01719	82587381	-1.04363	0.148413
1	snp_01720	82621540	-0.525809	0.299549
1	snp_01721	82654231	-0.629907	0.264426
1	snp_01722	82703570	-0.631026	0.26406
1	snp_01723	82755387	-0.650213	0.257827
1	snp_01724	82789393	-0.720212	0.235753
1	snp_01725	82846064	-0.702383	0.241275
1	snp_01726	82885734	-0.711113	0.238562
1	snp_01727	82934335	-0.799457	0.212076
1	snp_01728	82957757	-0.989489	0.161292
1	snp_01729	83005908	-0.941614	0.173271
1	snp_01730	83030533	-0.929966	0.176269
1	snp_01731	83060071	-0.80338	0.210941
1	snp_01732	83194163	-0.958143	0.169073
1	snp_01733	83225441	-0.80845	0.20948
1	snp_01734	83246081	-0.89015	0.186764
1	snp_01735	83302956	-1.02454	0.152873
1	snp_01736	83323357	-0.979758	0.163682
1	snp_01737	83453801	-1.05077	0.146767
1	snp_01738	83498166	-0.975206	0.164808
1	snp_01739	83562226	-0.844433	0.199281
1	snp_01740	83613729	-1.16095	0.122923
1	snp_01741	83640570	-1.0444	0.148234
1	snp_01742	83654715	-1.12447	0.130498
1	snp_01743	83731754	-1.10309	0.135082
1	snp_01744	83758428	-1.13535	0.128206
1	snp_01745	83810343	-0.829415	0.203501
1	snp_01746	83831924	-0.87071	0.192026
1	snp_01747	83857598	-1.12233	0.13095
1	snp_01748	83900873	-1.12993	0.129343
1	snp_01749	83945429	-1.07814	0.140573
1	snp_01750	83966655	-0.989803	0.161215
1	snp_01751	84000147	-1.12128	0.131174
1	snp_01752	84036036	-1.13503	0.128273
1	snp_01753	84064869	-0.988681	0.161489
1	snp_01754	84090944	-0.914405	0.180326
1	snp_01755	84134530	-1.172	0.120691
1	snp_01756	84176862	-1.08273	0.139552
1	snp_01757	84235226	-0.802163	0.211293
1	snp_01758	84284675	-1.12614	0.130143
1	snp_01759	84330371	-1.13573	0.128125
1	snp_01760	84377610	-1.27471	0.101305
1	snp_01761	84399618	-1.36356	0.086455
1	snp_01762	84537777	-1.14106	0.127014
1	snp_01763	84564294	-1.52456	0.06379
1	snp_01764	84586062	-1.52175	0.064142
1	snp_01765	84680569	-1.55048	0.060618
1	snp_01766	84828367	-1.40496	0.08012
1	snp_01767	84911107	-0.992045	0.160668
1	snp_01768	84980675	-0.952308	0.170547
1	snp_01769	85055777	-0.995312	0.159872
1	snp_01770	85087002	-1.04625	0.147807
1	snp_01771	85114449	-0.952561	0.170483
1	snp_01773	85168286	-0.928194	0.176728
1	snp_01774	85280342	-0.940778	0.173485
1	snp_01775	85328309	-0.939366	0.173847
1	snp_01776	85398326	-1.07433	0.141423
1	snp_01777	85426154	-0.939366	0.173847
1	snp_01778	85456698	-0.958137	0.169074
1	snp_01779	85501954	-1.12687	0.129989
1	snp_01780	85640654	-1.27943	0.100471
1	snp_01781	85790627	-1.47307	0.070471
1	snp_01782	85817698	-1.47125	0.070716
1	snp_01783	85845373	-1.51295	0.065252
1	snp_01784	85912165	-1.33105	0.091687
1	snp_01785	85965329	-1.32742	0.092285
1	snp_01786	86011556	-2.03945	0.02079
1	snp_01787	86040839	-1.92351	0.027303
1	snp_01788	86122181	-1.9225	0.027366
1	snp_01789	86146073	-1.67104	0.047462
1	snp_01790	86187090	-1.63808	0.050808
1	snp_01791	86233203	-1.56	0.059486
1	snp_01792	86254196	-1.71456	0.043316
1	snp_01793	86275998	-1.75948	0.03935
1	snp_01794	86297091	-1.67691	0.046884
1	snp_01795	86334373	-1.60798	0.054025
1	snp_01796	86382845	-1.72073	0.042753
1	snp_01797	86421169	-1.72073	0.042753
1	snp_01798	86484657	-1.69718	0.044935
1	snp_01799	86545319	-1.69901	0.044762
1	snp_01800	86609335	-1.71919	0.042893
1	snp_01801	86784250	-1.76814	0.03862
1	snp_01802	86805687	-1.68864	0.045748
1	snp_01803	86835758	-1.71321	0.04344
1	snp_01804	86873402	-1.64438	0.050154
1	snp_01805	86922075	-1.63639	0.050984
1	snp_01806	86956551	-1.52903	0.063234
1	snp_01807	86997958	-1.41495	0.078646
1	snp_01808	87047388	-1.43519	0.07572
1	snp_01809	87107846	-1.5091	0.065742
1	snp_01810	87157668	-1.48205	0.069268
1	snp_01811	87185596	-1.53652	0.062311
1	snp_01812	87212337	-1.56234	0.05921
1	snp_01813	87319518	-1.51735	0.064695
1	snp_01814	87347260	-1.67386	0.047183
1	snp_01815	87378359	-1.66689	0.047873
1	snp_01816	87398315	-1.47945	0.069614
1	snp_01817	87428259	-1.41025	0.079337
1	snp_01818	87457595	-1.34397	0.08958
1	snp_01819	87493391	-1.03789	0.149745
1	snp_01820	87524347	-0.994372	0.160101
1	snp_01821	87557723	-1.05423	0.145973
1	snp_01822	87574019	-0.965459	0.167235
1	snp_01823	87612393	-1.04304	0.148548
1	snp_01824	87719760	-1.00333	0.157933
1	snp_01826	87733566	-0.880447	0.189379
1	snp_01827	87837878	-0.77717	0.21859
1	snp_01828	87864717	-0.7717	0.220207
1	snp_01829	87914898	-1.01199	0.155852
1	snp_01830	87955183	-0.953717	0.17019
1	snp_01831	88012422	-1.02199	0.153475
1	snp_01832	88050555	-0.994519	0.160065
1	snp_01833	88072234	-0.855175	0.196296
1	snp_01834	88148225	-0.933467	0.175365
1	snp_01835	88175300	-0.938176	0.174152
1	snp_01836	88237642	-0.924948	0.177571
1	snp_01837	88272768	-0.77431	0.219435
1	snp_01838	88649758	-0.887912	0.187365
1	snp_01839	88681710	-0.95464	0.169957
1	snp_01840	88730987	-1.08829	0.13832
1	snp_01841	88779135	-0.841351	0.200143
1	snp_01842	88833795	-0.900494	0.184001
1	snp_01843	88874634	-0.80992	0.209057
1	snp_01844	88915501	-0.816313	0.207225
1	snp_01845	88948850	-0.791496	0.21439
1	snp_01846	88979452	-0.779192	0.217995
1	snp_01847	89021276	-0.658967	0.255009
1	snp_01848	89043569	-0.761354	0.223283
1	snp_01849	89065516	-0.786209	0.215935
1	snp_01850	89152188	-0.753205	0.225722
1	snp_01851	89181178	-0.766987	0.221605
1	snp_01852	89213860	-0.762325	0.222993
1	snp_01853	89259959	-0.765119	0.222161
1	snp_01854	89289355	-0.759189	0.223929
1	snp_01855	89322471	-0.765184	0.222141
1	snp_01856	89343468	-0.65889	0.255034
1	snp_01857	89373359	-0.725727	0.23406
1	snp_01858	89399297	-0.510192	0.304996
1	snp_01859	89433389	-0.267515	0.394555
1	snp_01860	89476002	-0.07025	0.472002
1	snp_01861	89498979	-0.281154	0.389315
1	snp_01862	89539442	-0.429425	0.333838
1	snp_01863	89623272	-0.247087	0.402437
1	snp_01864	89719317	-0.338324	0.367583
1	snp_01865	89759732	-0.238471	0.405774
1	snp_01866	89799974	-0.367763	0.356551
1	snp_01867	89846422	-0.40232	0.343753
1	snp_01868	89887395	-0.330782	0.370428
1	snp_01869	89914813	-0.326093	0.3722
1	snp_01870	89950486	-0.568033	0.285049
1	snp_01871	89979030	-0.384605	0.350292
1	snp_01872	90033577	-0.275381	0.391531
1	snp_01873	90053655	-0.147878	0.441229
1	snp_01874	90104695	-0.233956	0.407526
1	snp_01875	90161569	-0.180865	0.428249
1	snp_01876	90235917	-0.192116	0.423839
1	snp_01877	90288829	-0.144058	0.442737
1	snp_01878	90311743	-0.216037	0.414494
1	snp_01879	90354900	-0.62877	0.264798
1	snp_01880	90398714	-0.441409	0.32949
1	snp_01881	90454171	-0.324136	0.37294
1	snp_01882	90491057	-0.310196	0.378228
1	snp_01883	90511956	-0.157177	0.437563
1	snp_01884	90545947	-0.29342	0.384621
1	snp_01885	90588788	-0.00931	0.496287
1	snp_01886	90619077	0.046951	0.518721
1	snp_01887	90654435	0.046811	0.518665
1	snp_01888	90681139	-0.01159	0.495377
1	snp_01889	90705336	0.061546	0.524534
1	snp_01890	90742154	-0.144637	0.442509
1	snp_01891	90791112	-0.092448	0.463177
1	snp_01892	90813174	-0.084142	0.466477
1	snp_01893	90858737	0.050517	0.520141
1	snp_01894	90901301	-0.100031	0.460166
1	snp_01895	90978420	0.012119	0.504834
1	snp_01896	91008609	-0.270616	0.393362
1	snp_01897	91038517	0.03074	0.51226
1	snp_01898	91070586	-0.029318	0.488308
1	snp_01899	91091148	-0.013694	0.494538
1	snp_01900	91119155	-0.361252	0.358981
1	snp_01901	91224319	-0.093208	0.462875
1	snp_01902	91255865	0.029269	0.511673
1	snp_01903	91285295	0.086319	0.534388
1	snp_01904	91377855	0.02702	0.510776
1	snp_01907	91405014	-0.048977	0.480472
1	snp_01908	91426758	0.029282	0.511678
1	snp_01909	91465868	0.039101	0.515592
1	snp_01910	91526429	0.047317	0.518867
1	snp_01905	91551717	-0.003687	0.49853
1	snp_01906	91582968	0.038909	0.515516
1	snp_01911	91625747	-0.09772	0.461084
1	snp_01912	91673661	0.047137	0.518795
1	snp_01913	91706588	0.007832	0.503124
1	snp_01914	91737909	-0.362419	0.358545
1	snp_01915	91758979	-0.346963	0.364334
1	snp_01916	91806937	-0.394594	0.346599
1	snp_01917	91841270	-0.377887	0.352784
1	snp_01918	91865169	-0.088291	0.464828
1	snp_01919	91890986	-5.8e-05	0.499977
1	snp_01920	91928885	-0.00816	0.496745
1	snp_01921	91999824	-0.024121	0.49038
1	snp_01922	92034230	0.0448	0.517864
1	snp_01923	92117648	-0.026765	0.489325
1	snp_01924	92151367	-0.037596	0.485007
1	snp_01925	92184564	-0.142862	0.443209
1	snp_01926	92223798	-0.114712	0.454344
1	snp_01927	92284797	0.082283	0.532784
1	snp_01928	92393192	0.123614	0.549181
1	snp_01929	92430046	0.176291	0.569955
1	snp_01930	92494787	0.199407	0.579014
1	snp_01931	92539150	0.156789	0.562284
1	snp_01932	92605645	0.210453	0.583329
1	snp_01933	92693722	0.15898	0.563147
1	snp_01934	92773961	0.185108	0.573415
1	snp_01935	92801124	0.180588	0.571642
1	snp_01936	92897356	0.527497	0.701037
1	snp_01937	92925288	0.54518	0.707144
1	snp_01938	92991492	0.217275	0.585988
1	snp_01939	93088402	0.232058	0.591738
1	snp_01940	93122790	0.208126	0.582421
1	snp_01941	93160160	0.173791	0.568973
1	snp_01942	93226975	0.064772	0.525818
1	snp_01943	93299040	0.171386	0.568028
1	snp_01944	93335700	0.185862	0.573711
1	snp_01945	93360980	0.391132	0.652122
1	snp_01946	93459358	0.388191	0.651035
1	snp_01947	93496388	0.236364	0.593409
1	snp_01948	93533808	0.264514	0.60429
1	snp_01949	93574165	0.078403	0.531241
1	snp_01950	93620708	0.137282	0.554587
1	snp_01951	93645312	-0.004897	0.498047
1	snp_01952	93741986	0.005611	0.502238
1	snp_01953	93773446	-0.031126	0.487587
1	snp_01954	93876619	-0.098606	0.460732
1	snp_01955	93906113	-0.34665	0.364451
1	snp_01958	93981570	-0.002667	0.498936
1	snp_01959	94035144	-0.073097	0.470869
1	snp_01960	94057095	-0.002493	0.499005
1	snp_01961	94088505	0.173991	0.569052
1	snp_01962	94134092	0.143063	0.55687
1	snp_01963	94216818	0.237542	0.593866
1	snp_01964	94237113	0.127922	0.550886
1	snp_01965	94278477	-0.119948	0.45227
1	snp_01966	94307815	-0.15782	0.43731
1	snp_01967	94335798	-0.19577	0.422408
1	snp_01968	94384954	-0.272265	0.392728
1	snp_01969	94420135	-0.353104	0.36203
1	snp_01974	94492589	-0.099595	0.46034
1	snp_01975	94513295	-0.271117	0.393169
1	snp_01976	94530514	0.07433	0.529621
1	snp_01977	94576910	-0.009191	0.496334
1	snp_01978	94628225	-0.264463	0.39573
1	snp_01979	94656385	-0.036628	0.485393
1	snp_01980	94710581	-0.164375	0.434729
1	snp_01981	94748233	-0.155834	0.438093
1	snp_01982	94841327	-0.189844	0.424729
1	snp_01983	94877072	-0.155834	0.438093
1	snp_01984	94918244	-0.160043	0.436435
1	snp_01985	94952296	-0.141504	0.443745
1	snp_01986	94984070	-0.112758	0.455119
1	snp_01987	95026535	-0.182209	0.427722
1	snp_01988	95052600	-0.006561	0.497383
1	snp_01989	95080364	-0.1584	0.437082
1	snp_01990	95144193	-0.254446	0.399593
1	snp_01991	95214508	-0.153596	0.438975
1	snp_01992	95292394	-0.17818	0.429303
1	snp_01993	95403197	-0.260972	0.397075
1	snp_01994	95450547	-0.300637	0.381866
1	snp_01995	95486305	-0.268827	0.39405
1	snp_01996	95532674	-0.337457	0.36791
1	snp_01997	95615413	-0.343235	0.365735
1	snp_01998	95704756	-0.35259	0.362223
1	snp_01999	95741030	-0.510322	0.30495
1	snp_02000	95786029	-0.463381	0.321579
1	snp_02001	95815627	-0.378398	0.352594
1	snp_02002	95910594	-0.431489	0.333087
1	snp_02003	96024788	-0.614424	0.269514
1	snp_02004	96175345	-0.107804	0.457083
1	snp_02005	96293054	-0.151548	0.439782
1	snp_02006	96356567	-0.149356	0.440646
1	snp_02007	96393556	-0.381389	0.351484
1	snp_02008	96428303	-0.205428	0.418633
1	snp_02009	96509488	-0.138375	0.444981
1	snp_02010	96533478	-0.107158	0.457339
1	snp_02011	96572249	-0.107158	0.457339
1	snp_02012	96599049	-0.279429	0.389977
1	snp_02013	96622960	-0.152743	0.439311
1	snp_02014	96652869	0.132324	0.552627
1	snp_02015	96690643	0.114317	0.545499
1	snp_02016	96716076	0.122378	0.548692
1	snp_02017	96747618	0.091615	0.536492
1	snp_02018	96778564	0.114065	0.545399
1	snp_02019	96820888	-0.275473	0.391495
1	snp_02020	96856897	0.071085	0.52833
1	snp_02021	96883533	0.022253	0.508875
1	snp_02022	96910323	-0.079396	0.468364
[truncated: 50,635 more rows]
