# Supplementary material for: Genome-wide assessment and mapping of inbreeding depression identifies candidate genes associated with semen traits in Holstein bulls
Source: BMC Genomics. 2023 May 3;24:230. doi: 10.1186/s12864-023-09298-1 (PMC10157977; doi:10.1186/s12864-023-09298-1)
Supplement: Supplementary file 3 — Additional file 3: Table S3. Genes associated with inbreeding depression of sperm motility trait. [file 12864_2023_9298_MOESM3_ESM.xlsx]

## Sheet: Sheet1
Table S3. Genes associated with inbreeding depression of sperm motility trait.
BTA	gene_name
3	PRMT6
9	AFG1L
9	SNX3
9	NR2E1
9	OSTM1
9	SEC63
9	SCML4
9	SOBP
9	PDSS2
9	BEND3
9	C9H6orf203
9	CD24
9	QRSL1
9	RTN4IP1
9	CRYBG1
9	ATG5
9	PREP
9	POPDC3
9	BVES
9	LIN28B
9	HACE1
9	LOC101902933
9	TIAM2
9	TFB1M
9	CLDN20
9	NOX3
21	UBE2Q2
21	FBXO22
21	TMEM266
21	ETFA
21	ISL2
21	SCAPER
21	RCN2
21	PSTPIP1
21	TSPAN3
21	PEAK1
21	HMG20A
21	LINGO1
21	LOC112443149
21	LOC112443150
21	ODF3L1
21	CSPG4
21	SNX33
21	IMP3
21	SNUPN
21	PTPN9
21	SIN3A
21	MAN2C1
21	NEIL1
21	COMMD4
21	LOC101907157
21	C21H15orf39
21	PPCDC
21	SCAMP5
21	RPP25
21	COX5A
21	FAM219B
21	MPI
21	SCAMP2
21	ULK3
21	CPLX3
21	LMAN1L
21	CSK
21	CYP1A2
21	CYP1A1
21	EDC3
21	CLK3
21	ARID3B
21	LOC100138454
28	ZNF32
28	ZNF239
28	TFAM
28	AGT
28	COG2
